# Supplementary material for: The phylogenetics of Teleosauroidea (Crocodylomorpha, Thalattosuchia) and implications for their ecology and evolution
Source: PeerJ. 2020 Oct 8;8:e9808. doi: 10.7717/peerj.9808 (PMC7548081; doi:10.7717/peerj.9808)
Supplement: Supplemental Information 3 [file peerj-08-9808-s003.txt]

piwe=;
nstates num;
nstates 16;
xread
'HY dataset'
502 153

&[num]
Postosuchus_kirkpatricki	0	?	?	0	?	0	2	?	0	0	?	?	?	2	?	?	?	?	0	?	?	?	?	0	0	1	0	1	1	0	0	0	0	0	0	?	0	?	1	0	0	0	?	0	0	?	0	0	3	0	?	0	0	?	2	?	0	?	0	0	1	1	?	?	0	1	-	0	0	1	0	0	0	0	0	0	0	0	?	0	0	0	1	0	1	1	0	2	3	0	1	0	0	0	0	0	0	0	0	1	2	1	0	0	0	0	1	-	0	1	-	0	0	0	-	1	1	0	0	1	0	1	0	?	?	0	0	0	?	0	0	0	0	0	0	0	?	1	0	-	0	1	0	0	?	0	?	2	3	2	0	0	0	1	0	0	0	0	0	-	-	1	0	0	0	0	?	3	0	0	?	0	?	?	0	0	0	0	?	?	?	?	1	?	0	-	?	?	?	?	0	0	0	?	0	0	0	2	-	0	?	0	?	0	0	0	0	?	1	?	?	?	?	?	0	0	0	?	?	?	0	?	?	0	0	0	?	0	?	0	0	?	?	?	0	0	0	0	0	0	0	0	0	?	?	0	0	?	0	0	0	2	2	0	?	?	?	2	3	1	2	?	?	?	?	?	?	?	?	?	0	0	0	0	0	1	0	0	?	?	0	-	-	-	-	0	0	2	1	1	?	?	?	?	?	?	?	0	0	0	0	0	?	?	2	?	?	0	?	?	?	0	0	0	0	0	0	?	?	?	?	?	2	?	0	?	0	0	0	[12]	0	0	0	0	?	0	0	0	?	?	0	0	0	0	1	1	0	?	?	?	3	?	?	0	0	?	?	?	0	0	0	0	?	?	?	?	?	0	?	?	?	?	0	?	?	?	?	?	0	?	?	?	?	0	?	0	0	0	0	?	?	?	?	?	?	?	?	?	?	?	?	?	0	?	?	2	?	?	1	1	0	0	0	0	0	0	?	0	?	?	0	0	?	0	?	0	0	?	1	?	?	0	0	?	0	0	0	?	0	0	0	0	?	?	0	0	-	?	?	1	2	3	1	0	0	?	1	1	?	1	?	?	0	?	0	?	?	?	?	0	1	0	-	?	0	?	?	?	1	1	?	0	0	0	1	0	0	?	?	?	?	?	?	?	?	0	?	-	-	-	-	-
Carnufex_carolinensis	0	?	?	?	?	0	2	0	0	?	1	?	0	?	?	?	?	?	?	?	?	?	?	?	?	?	0	?	1	0	0	0	0	0	0	?	0	0	1	0	?	?	?	0	0	?	0	0	1	1	0	?	?	?	?	?	?	?	?	?	?	?	?	?	?	?	?	?	?	1	?	0	0	0	0	0	?	?	?	0	0	0	1	0	1	1	0	2	3	?	1	0	0	?	?	?	?	?	?	?	?	?	?	?	?	?	?	?	?	?	?	?	?	?	?	?	?	?	?	?	?	?	?	?	?	?	?	?	?	?	?	?	?	?	?	?	?	?	?	?	?	?	?	?	?	?	?	?	3	2	?	0	?	?	0	0	0	?	0	?	?	?	?	0	0	?	0	3	0	?	?	?	?	?	?	?	?	?	?	?	?	?	?	?	?	?	?	?	?	?	?	?	?	?	?	?	?	?	?	?	?	?	?	?	?	?	?	?	?	?	?	?	?	?	?	?	?	?	?	?	?	?	?	?	?	?	?	?	?	?	?	?	?	?	?	?	?	?	?	?	?	?	?	?	?	?	0	?	?	1	?	?	?	?	?	?	?	2	?	?	?	?	?	?	?	?	?	?	?	0	1	0	?	?	?	?	?	?	?	1	0	-	-	-	-	0	?	0	?	?	?	0	0	0	0	0	0	?	?	0	0	0	?	?	?	0	?	?	?	?	?	?	?	?	?	?	?	?	?	?	?	?	2	0	?	?	?	?	?	?	?	0	0	0	0	0	0	0	?	?	0	?	0	0	1	1	0	?	?	2	3	?	2	0	0	?	?	0	0	?	0	0	?	?	?	?	?	?	?	?	?	?	?	?	?	?	?	0	?	?	?	?	?	?	?	?	?	?	?	?	?	?	?	?	?	?	?	?	?	?	?	?	?	?	?	?	?	?	?	1	0	0	0	0	0	?	?	?	?	?	?	?	?	?	?	?	?	?	?	?	?	?	?	?	?	?	?	?	?	?	?	?	?	?	?	?	?	?	?	?	?	?	?	?	?	?	?	?	?	?	?	?	?	?	?	?	?	?	?	?	?	?	?	?	?	?	?	?	?	?	?	?	?	?	?	?	?	?	?	?	?	?	?	?	?	?	?	-	-	-	-	-
Dromicosuchus_grallator	?	?	?	0	?	0	2	0	0	0	0	?	?	2	?	1	?	?	?	?	?	?	?	0	?	?	0	?	0	0	?	?	0	0	?	?	0	0	1	0	0	0	?	0	0	?	0	0	0	1	?	0	0	?	2	?	0	?	0	0	1	1	?	?	0	1	0	?	0	1	?	0	0	0	0	?	0	0	2	0	0	0	1	0	1	1	0	2	3	0	0	0	0	0	0	?	?	?	0	1	2	0	0	0	0	1	1	-	0	?	-	0	0	0	-	0	0	0	0	1	1	0	0	?	?	0	0	?	1	0	1	0	0	0	0	0	?	?	0	-	0	3	0	0	0	0	?	2	3	0	0	0	0	0	0	0	0	0	0	-	-	?	0	0	0	0	?	?	0	1	?	0	?	?	0	?	2	?	?	?	?	?	?	?	?	-	?	?	?	?	?	0	?	?	?	?	?	?	?	?	?	?	?	1	?	?	?	?	0	?	?	?	?	?	?	?	?	?	?	?	0	?	?	?	?	?	?	?	?	0	0	?	?	?	1	?	0	?	?	?	?	?	?	?	?	?	?	?	0	0	0	1	2	?	?	?	?	2	?	1	2	?	?	?	?	0	0	?	?	?	0	?	0	0	?	?	0	0	?	?	?	?	?	?	?	?	0	1	2	?	?	?	?	?	?	?	?	?	0	0	0	0	?	?	?	?	?	?	?	?	?	?	?	?	?	?	?	?	?	?	?	0	2	0	0	?	?	?	?	?	?	0	0	?	0	0	0	0	?	?	0	0	0	0	1	1	0	?	?	2	3	0	2	0	0	?	?	?	?	?	?	?	?	0	?	?	?	0	0	?	?	?	?	?	?	?	?	?	0	?	?	?	?	?	?	?	?	?	?	?	0	?	?	?	?	?	0	?	?	?	?	?	1	1	?	?	?	?	0	1	0	0	0	0	?	0	?	0	?	?	?	?	?	?	?	?	?	1	?	?	?	?	?	?	?	?	?	?	?	?	?	0	?	?	?	?	?	?	?	2	2	2	1	0	0	?	1	1	?	1	0	1	0	?	?	?	?	?	?	?	?	1	?	1	0	0	-	0	1	1	0	0	0	0	1	0	0	1	?	?	?	?	?	?	?	0	0	-	-	-	-	-
Hesperosuchus_cf_agilis	?	?	?	0	?	0	2	0	0	0	0	?	?	2	?	1	?	?	?	?	?	?	?	0	?	1	0	?	0	0	?	?	0	0	0	?	0	0	1	0	0	0	?	0	0	?	0	0	0	1	?	0	0	?	2	?	0	?	0	0	1	1	?	?	0	?	0	1	0	1	?	0	0	0	0	0	0	0	2	0	0	0	1	0	1	1	0	2	3	0	0	0	0	0	0	?	?	?	0	1	2	0	0	0	0	1	1	-	0	?	-	0	0	0	-	0	0	0	0	1	1	0	0	?	?	0	0	0	1	0	1	0	0	0	?	0	?	?	0	-	0	3	0	0	0	0	?	2	3	0	0	0	?	?	0	0	0	0	0	-	-	[12]	0	?	?	0	?	?	0	1	?	0	?	0	?	?	2	?	?	?	?	?	2	?	?	-	?	?	?	?	?	?	?	?	?	?	?	?	?	?	?	?	?	?	?	?	?	?	0	?	?	?	?	?	?	?	?	?	?	?	0	?	?	?	?	?	?	?	?	0	0	?	?	?	1	?	0	?	?	?	?	?	?	?	0	0	0	0	0	0	0	?	2	0	0	0	?	2	?	1	2	?	?	?	?	?	?	?	?	?	0	?	0	0	?	1	0	0	?	?	?	?	?	?	?	?	0	1	1	1	?	?	?	?	?	?	?	?	0	0	0	0	?	?	?	?	?	?	?	?	?	?	?	?	?	?	?	?	?	?	?	0	2	0	0	?	0	1	?	?	1	0	0	?	0	0	0	0	?	?	0	0	0	0	1	1	0	?	0	2	3	0	2	0	0	?	?	?	0	0	0	0	?	?	?	?	?	0	0	?	?	?	?	?	?	?	?	?	?	?	?	?	?	?	?	?	?	?	?	?	0	?	?	?	?	?	?	?	?	?	?	?	?	?	?	1	1	0	1	1	0	0	0	0	0	0	?	0	?	?	?	0	0	0	?	?	?	?	?	?	?	?	?	?	?	?	?	?	?	?	?	?	?	?	?	?	?	?	?	2	2	?	?	?	?	?	1	1	?	?	?	1	?	?	?	?	?	?	?	?	?	1	?	1	0	0	-	0	1	1	0	0	0	0	1	0	0	1	?	?	?	?	?	0	1	0	0	-	-	-	-	-
Dibothrosuchus_elaphros	0	0	0	0	?	0	2	0	0	0	0	?	?	?	?	?	?	0	0	?	?	?	?	0	?	1	0	?	1	?	?	?	?	0	0	0	0	?	?	?	?	0	?	0	0	0	0	0	3	1	?	0	0	1	?	?	?	?	0	0	1	1	?	?	0	1	0	1	0	1	0	0	0	0	0	0	0	0	1	0	0	?	1	0	1	1	0	2	3	0	0	0	0	0	0	0	0	0	0	1	2	0	0	0	0	1	1	-	0	0	-	0	0	0	-	0	0	0	0	1	?	1	0	?	?	0	?	1	1	0	0	?	?	?	?	?	?	?	0	-	1	2	0	?	0	0	?	?	2	0	0	0	0	0	0	0	0	0	0	-	-	?	0	?	?	?	?	?	?	1	?	0	?	?	?	?	0	?	?	?	2	0	2	?	0	-	?	?	?	?	0	0	0	?	0	0	?	?	-	?	?	0	?	1	?	?	0	?	0	?	?	?	?	0	0	0	?	?	?	?	?	?	?	0	?	?	?	0	?	?	?	?	?	?	1	0	0	0	?	0	?	?	?	0	?	0	0	0	0	0	0	1	0	?	?	?	?	2	?	1	2	0	?	?	?	?	?	?	?	?	0	?	0	0	0	1	?	0	?	?	0	0	-	-	-	?	0	1	1	1	?	?	?	?	?	?	?	0	0	0	0	0	?	?	2	?	?	?	?	?	?	?	?	?	?	?	?	?	?	?	?	?	?	?	0	?	?	1	?	1	1	?	?	?	?	0	0	0	?	?	?	0	0	0	1	?	?	?	?	?	?	?	?	?	?	?	?	?	?	?	?	?	?	?	?	?	0	?	?	?	?	?	?	?	?	?	?	?	?	?	?	?	?	?	?	?	?	?	?	?	?	?	?	?	?	?	?	?	?	?	?	?	1	1	?	?	?	?	?	?	?	?	?	?	?	?	?	?	?	?	?	0	?	0	0	?	?	?	?	?	?	?	?	?	?	?	?	?	?	?	?	?	?	?	0	?	?	?	?	?	?	?	?	?	?	?	?	?	?	?	?	?	?	?	?	?	?	?	?	?	?	?	?	1	?	?	?	?	1	?	0	0	0	0	?	?	?	?	?	?	?	?	?	?	?	?	?	-	-	-	-	-
Terrestrisuchus_gracilis	0	0	0	0	?	0	2	?	0	0	0	?	?	2	?	?	?	0	?	?	?	?	?	0	?	?	0	?	?	?	?	?	?	0	0	?	0	?	?	?	?	?	?	0	0	?	?	?	?	?	?	0	?	1	?	?	?	?	0	0	1	1	?	?	0	?	0	1	0	0	0	0	0	0	0	?	0	0	2	0	0	0	1	0	1	1	0	2	3	?	?	?	?	0	0	?	?	?	0	1	?	0	0	0	0	1	1	-	0	0	-	0	0	0	-	0	0	0	0	?	0	1	0	?	?	?	0	1	1	0	?	0	0	0	0	0	0	1	0	-	?	0	0	?	?	0	0	2	3	0	0	0	?	?	0	0	0	0	0	?	?	?	0	0	0	0	?	3	?	1	1	0	?	?	?	?	1	?	?	?	2	0	2	?	0	-	?	?	?	?	0	0	0	?	0	?	?	?	-	?	?	0	0	1	?	0	0	?	0	?	0	0	?	?	0	0	0	0	?	?	?	?	0	?	?	?	0	?	?	0	0	?	?	0	?	0	?	?	?	0	?	0	0	0	0	0	0	?	0	0	0	1	0	0	0	0	?	2	1	0	2	?	?	?	?	0	?	?	?	?	0	?	0	0	?	?	0	0	?	?	0	0	-	-	-	0	0	1	1	?	?	?	?	?	?	?	?	0	0	0	?	0	?	?	1	?	?	?	?	?	?	?	?	0	?	?	?	?	?	?	?	0	2	0	?	?	?	?	?	?	?	?	?	?	0	0	?	0	?	?	?	0	0	0	1	1	0	?	?	2	3	0	2	?	?	?	?	?	?	?	?	?	0	0	0	0	?	0	0	?	?	?	0	0	0	?	?	?	0	?	?	?	?	0	?	0	0	0	0	?	?	0	?	?	?	?	0	?	0	0	?	0	1	1	?	1	?	0	1	1	0	0	0	0	0	0	?	0	?	?	?	0	0	0	0	0	0	1	0	?	?	0	0	?	0	0	0	?	0	0	0	0	?	?	0	0	-	?	?	2	2	2	0	0	0	?	1	1	?	1	0	1	0	?	0	?	0	0	0	2	1	?	?	1	0	?	?	?	?	1	0	0	?	0	1	0	0	?	?	?	?	?	?	?	?	0	0	-	-	-	-	-
Junggarsuchus_sloani	0	0	0	0	?	0	2	0	0	0	0	?	?	2	?	1	0	0	0	?	?	?	?	0	?	?	0	1	1	0	0	0	0	0	0	0	0	0	1	0	0	0	?	0	0	?	0	0	0	1	0	0	0	1	2	?	0	?	0	0	1	1	0	?	0	1	?	1	0	1	0	0	0	0	0	0	0	0	0	0	0	0	1	0	1	1	0	2	2	0	0	0	0	0	0	0	?	?	0	1	2	0	0	0	0	1	1	-	0	?	-	?	?	?	-	0	0	0	0	1	0	1	0	?	?	0	?	1	1	0	?	0	?	0	0	0	?	1	0	-	1	2	0	0	0	0	?	2	3	0	0	0	0	0	1	0	0	0	0	-	-	[12]	?	0	0	0	?	1	0	1	?	?	0	0	0	?	?	?	?	?	?	?	?	?	?	-	?	?	?	?	?	?	0	?	?	?	?	?	?	0	?	?	0	1	1	0	0	?	?	?	0	0	?	0	0	1	0	?	?	?	0	?	?	0	?	?	?	0	?	?	?	?	?	?	1	1	0	0	0	0	0	0	0	?	0	0	0	0	0	0	0	?	2	0	0	0	?	2	3	0	1	2	0	?	?	0	0	0	?	?	0	?	0	0	1	?	0	?	?	?	0	0	2	0	0	?	0	1	1	1	?	?	?	?	?	?	?	0	0	?	0	0	?	?	?	?	?	0	?	?	?	?	?	?	?	?	?	?	?	?	?	?	2	0	0	0	0	?	?	[12]	?	0	0	?	0	0	0	0	?	?	0	0	0	0	1	1	0	0	0	?	3	?	?	0	0	?	?	?	0	0	0	?	?	?	?	?	0	1	0	?	?	?	1	?	?	?	?	0	?	?	?	?	?	?	?	?	?	?	?	?	?	?	?	?	?	?	?	?	?	?	?	0	1	?	0	1	1	0	?	1	?	0	0	0	0	?	?	?	?	?	?	-	-	1	-	?	0	?	?	?	?	?	?	?	?	?	?	?	?	?	?	?	?	?	?	?	?	?	?	2	2	?	?	?	?	?	?	?	?	?	?	?	?	?	?	?	?	?	?	?	?	-	-	0	0	-	-	-	-	-	-	-	-	-	-	-	-	-	?	0	?	?	?	?	?	0	?	-	-	-	-	-
Eopneumatosuchus_colberti	1	?	?	?	?	?	?	?	0	0	?	?	?	0	?	0	2	?	?	?	0	?	1	?	?	2	?	?	?	?	?	?	?	?	?	?	?	?	?	?	?	?	?	?	?	?	?	?	?	?	?	?	?	?	?	?	?	?	?	?	?	?	?	?	0	0	0	1	?	?	?	?	?	?	?	?	?	?	?	?	?	?	?	?	?	?	?	?	?	?	?	?	?	?	1	?	0	0	0	0	?	0	?	0	0	0	1	?	0	0	?	0	0	0	-	0	0	?	?	0	0	?	0	?	?	0	0	1	?	0	?	?	?	?	?	?	0	?	1	0	1	2	0	0	0	1	0	2	?	?	?	?	?	?	?	?	?	?	?	-	-	?	?	?	?	?	?	?	?	1	?	?	?	?	?	?	?	?	?	?	?	?	?	?	?	?	?	?	?	?	?	?	?	?	?	?	?	?	?	?	?	?	0	1	1	0	?	?	0	0	0	0	0	?	?	1	0	0	?	?	0	?	?	0	0	0	0	1	0	0	0	0	?	?	1	1	0	1	?	?	?	1	3	?	?	?	?	?	?	?	?	?	?	?	?	?	?	?	?	?	?	?	?	?	?	?	?	?	?	?	?	?	?	?	?	?	?	?	?	?	?	?	?	?	?	?	?	?	?	?	?	?	?	?	?	?	?	?	?	?	?	?	?	?	?	?	?	?	?	?	?	?	?	?	?	?	?	?	?	?	?	?	?	?	?	?	?	?	?	?	?	?	?	?	?	?	?	?	?	?	?	?	?	?	?	?	?	?	?	?	?	?	?	?	?	?	?	?	?	?	?	?	?	?	?	?	?	?	?	?	?	?	?	?	?	?	?	?	?	?	?	?	?	?	?	?	?	?	?	?	?	?	?	?	?	?	?	?	?	?	?	?	?	?	?	?	?	?	?	?	?	?	?	?	?	?	?	?	?	?	?	?	?	?	?	?	?	?	?	?	?	?	?	?	?	?	?	?	?	?	?	?	?	?	?	?	?	?	?	?	?	?	?	?	?	?	?	?	?	?	?	?	?	?	?	?	?	?	?	?	?	?	?	?	?	?	?	?	?	?	?	?	?	?	?	?	?	?	?	?	?	?	?	?	?	?	?	-	-	-	-	-
Hemiprotosuchus_leali	0	0	0	0	?	0	2	0	0	0	?	?	?	?	?	0	2	?	1	?	?	?	1	0	?	?	0	?	?	0	?	0	0	0	0	?	?	?	1	0	0	0	?	0	?	?	0	0	?	1	?	0	0	1	2	?	1	?	0	0	?	1	?	?	?	0	0	1	?	0	?	?	?	?	?	?	?	?	?	?	?	0	1	0	1	0	0	1	1	0	0	0	0	0	1	0	0	0	0	0	1	0	0	0	0	1	0	0	0	?	0	0	?	0	-	0	0	?	?	?	0	1	?	?	?	0	?	1	?	?	0	0	0	0	0	0	?	?	1	?	1	0	0	0	0	?	?	?	2	0	0	0	0	?	1	0	0	0	0	-	-	?	?	0	0	0	?	2	?	1	?	0	?	0	0	1	1	?	?	?	?	?	?	?	?	?	?	?	?	?	?	?	0	?	?	?	?	?	-	0	0	?	?	1	?	0	?	?	?	?	0	0	?	1	0	1	?	?	?	?	?	?	?	0	?	?	?	?	?	?	?	?	?	?	?	?	0	?	?	0	?	0	0	?	0	0	0	0	0	0	0	?	0	0	?	?	?	2	[01]	0	2	?	?	?	?	?	?	?	?	?	?	?	?	?	?	1	?	?	?	?	0	?	?	?	?	?	0	?	?	?	?	?	?	?	?	?	?	?	0	?	0	?	?	?	?	?	?	?	?	?	?	?	?	?	?	?	?	?	?	?	?	?	?	?	?	?	?	1	0	0	1	0	?	?	?	?	0	?	?	?	0	0	0	?	?	?	?	?	?	?	0	-	?	0	0	?	?	?	0	0	0	?	?	?	?	?	?	?	?	?	?	?	?	?	?	?	?	?	?	?	?	?	?	?	?	?	?	?	?	?	?	?	?	?	?	?	?	?	?	?	?	?	?	?	?	?	?	?	?	?	?	?	?	?	?	?	?	?	?	?	?	?	?	?	?	?	?	?	?	?	?	?	?	?	?	?	?	?	?	?	?	?	?	?	?	?	?	?	?	?	?	?	?	?	?	?	?	?	?	?	?	?	?	?	0	?	?	?	?	?	?	?	?	?	1	?	?	?	1	1	0	0	?	0	2	0	?	?	?	?	?	?	?	?	?	?	?	-	-	-	-	-
Protosuchus_richardsoni	0	0	0	0	?	0	2	0	0	1	1	?	?	0	?	0	2	1	1	?	?	0	1	?	?	2	0	1	1	0	0	0	0	0	0	0	0	?	1	0	0	0	?	0	0	?	0	0	0	1	?	0	0	1	2	?	1	?	0	0	1	1	0	?	0	0	0	1	0	0	0	0	0	0	0	0	?	0	?	0	0	0	?	?	?	?	?	?	?	0	?	0	0	?	1	1	0	0	0	0	1	0	0	0	0	2	0	0	0	2	0	0	0	0	-	0	0	0	0	0	0	1	0	?	?	1	0	1	2	0	0	0	0	0	0	0	0	1	1	0	1	0	0	0	0	1	0	2	2	0	0	0	0	0	1	0	0	0	0	-	-	2	0	0	0	0	?	2	0	1	1	0	0	0	0	1	1	0	?	?	[12]	?	2	?	0	-	?	?	?	?	0	0	0	0	?	?	?	?	?	0	?	?	?	1	1	0	1	?	?	?	?	?	0	1	0	1	?	?	?	?	?	?	?	0	?	?	?	1	?	?	?	?	?	0	?	?	0	?	0	0	0	0	0	?	0	0	0	0	0	0	0	1	0	0	0	?	?	2	5	0	2	0	0	?	?	?	?	?	?	?	0	?	0	0	?	1	?	0	?	?	0	0	-	-	-	0	0	2	1	?	?	?	?	?	?	?	?	?	0	?	0	0	?	?	?	?	?	?	?	?	?	?	?	?	?	?	?	?	?	?	?	0	?	?	?	0	?	1	0	0	1	0	[01]	[01]	?	?	0	?	?	?	0	0	0	?	?	?	?	?	?	?	0	-	?	0	0	?	?	?	0	0	0	?	0	0	0	0	0	0	0	?	?	?	0	0	0	?	?	?	0	?	0	0	0	0	-	0	0	0	0	-	0	0	?	?	?	?	0	?	0	0	?	0	2	0	0	1	1	0	1	1	0	0	0	0	0	0	?	0	?	?	?	0	0	0	?	0	0	0	1	?	?	1	0	?	0	?	0	?	0	0	0	0	?	?	?	1	0	0	?	1	1	1	1	0	0	?	1	1	?	1	0	1	1	?	0	?	0	0	0	2	2	?	?	1	1	0	2	0	1	1	0	0	0	0	2	0	0	1	?	?	?	0	0	1	1	1	0	-	-	-	-	-
Protosuchus_haughtoni	0	0	0	0	?	0	2	0	0	1	1	?	?	0	?	0	2	1	1	?	?	?	?	0	?	2	0	1	1	0	0	0	0	0	0	?	0	?	1	0	0	0	?	0	0	?	0	0	0	1	?	0	0	1	2	?	1	?	0	0	1	1	?	?	0	0	0	1	0	0	0	0	0	0	0	0	0	0	0	0	0	0	1	0	1	0	0	1	1	0	0	0	0	0	1	1	0	0	0	0	1	0	0	0	0	2	0	0	0	2	0	0	0	0	-	0	0	0	0	0	0	1	0	?	?	1	0	1	2	0	0	0	0	0	0	0	0	1	1	0	1	0	0	0	0	1	0	2	2	0	0	0	0	0	1	0	0	0	0	-	-	2	0	0	0	0	?	2	0	1	1	0	0	0	0	?	0	0	?	?	[12]	?	2	?	0	-	?	?	?	?	?	?	0	0	0	?	?	1	-	?	?	?	0	1	1	0	1	?	?	0	0	0	0	1	0	1	0	0	?	?	0	?	?	0	0	0	0	1	0	0	?	?	0	0	1	1	0	1	0	0	0	0	0	0	0	0	0	0	0	0	0	1	0	0	0	0	0	2	?	0	2	0	?	1	0	0	0	0	?	?	1	0	0	0	1	1	0	0	?	?	0	0	-	-	-	?	0	2	1	?	?	?	?	?	?	?	?	?	0	0	0	0	?	?	?	?	?	0	?	?	?	?	?	?	?	?	?	?	?	?	?	0	2	0	0	?	0	1	?	0	1	0	[01]	?	0	0	0	0	?	?	0	0	0	0	1	1	0	?	?	?	?	?	?	0	0	?	?	?	0	0	0	?	?	?	?	?	?	?	?	?	?	?	?	?	?	?	?	?	?	?	?	?	?	?	?	?	?	?	?	?	?	?	?	?	?	?	?	?	?	?	?	?	?	?	?	?	?	?	?	?	?	?	?	?	?	?	?	?	?	?	?	?	?	?	?	?	?	?	?	?	?	?	?	?	?	?	?	?	?	?	?	?	?	?	?	?	?	?	?	?	?	?	?	?	?	?	?	?	?	?	?	?	?	?	?	?	?	?	?	?	?	?	?	?	?	?	?	?	?	?	?	?	?	?	?	?	?	?	?	?	?	?	?	?	?	?	?	-	-	-	-	-
Fruitachampsa_callisoni	1	0	?	?	?	0	0	0	0	0	1	?	?	0	?	0	2	1	?	?	?	?	?	0	?	?	0	?	?	0	?	0	0	0	0	?	?	?	1	0	0	0	?	?	?	?	?	?	?	?	?	0	0	?	2	?	1	?	0	0	1	1	0	?	0	0	0	1	?	?	?	0	0	0	0	?	?	1	0	0	0	0	0	0	-	-	-	0	0	-	-	-	-	0	1	1	?	?	0	0	0	0	0	0	0	1	0	0	0	?	0	0	?	0	-	0	0	?	?	?	0	1	?	?	?	0	0	1	2	0	?	0	0	0	0	0	?	?	1	?	1	0	0	0	?	?	?	?	1	0	0	0	?	?	?	0	0	0	0	-	-	2	0	0	0	0	?	3	0	1	1	?	?	0	0	1	2	?	1	?	2	0	2	?	1	0	0	?	?	?	?	?	2	0	?	0	0	?	1	?	0	0	?	1	?	?	?	?	?	?	?	?	?	?	?	?	?	?	?	?	?	?	?	?	?	?	?	?	?	?	?	?	?	?	1	1	0	?	?	0	?	1	3	?	0	0	0	0	0	0	0	1	0	0	0	?	?	?	?	?	?	0	?	?	?	?	?	?	?	?	0	?	0	0	?	?	?	?	?	?	0	?	?	?	?	?	0	?	0	?	?	?	?	?	?	?	?	?	0	?	?	0	?	?	?	0	0	?	?	?	?	?	?	?	?	?	?	?	?	?	?	?	?	0	?	?	?	?	?	0	?	0	1	?	0	0	0	0	?	?	0	0	0	0	?	0	-	?	-	-	0	-	0	0	?	?	?	?	?	?	0	0	?	?	?	?	?	3	?	?	?	?	3	?	?	?	?	?	?	?	2	?	?	?	?	?	?	?	?	?	?	?	?	?	?	?	?	?	?	?	?	?	?	?	?	?	?	?	?	?	?	?	0	?	0	0	?	0	?	?	?	?	?	0	0	?	?	?	?	?	?	?	?	?	?	?	0	?	0	0	?	?	?	?	?	?	?	?	?	?	?	?	?	?	?	?	?	?	?	?	?	?	?	?	?	?	?	?	?	?	?	1	?	?	?	?	?	?	?	?	?	?	?	?	?	?	?	?	?	?	?	?	?	?	?	?	?	-	-	-	-	-
Mariliasuchus_amarali	1	4	0	0	?	0	2	?	0	0	2	?	?	0	?	0	?	0	0	?	?	0	?	0	?	2	0	1	1	0	0	0	0	0	5	0	?	?	0	0	0	?	?	?	?	?	?	?	0	1	?	0	1	1	0	?	1	?	0	0	1	0	?	?	0	1	0	1	0	0	?	0	0	0	?	?	?	?	0	0	0	0	0	0	-	-	-	0	0	-	-	-	-	0	1	1	1	0	0	0	0	3	0	0	0	2	0	0	0	1	0	0	0	0	-	?	0	0	?	0	?	?	?	?	?	0	0	0	2	0	0	0	0	0	0	0	?	?	1	0	1	1	0	0	?	?	?	?	2	0	0	0	1	1	0	0	0	0	0	-	-	2	0	0	0	?	?	?	0	1	0	0	?	?	0	?	1	?	0	-	2	0	2	?	1	0	?	?	1	-	0	0	2	?	?	1	0	?	1	1	?	1	?	1	1	0	?	?	?	?	?	?	?	0	1	1	?	0	?	?	?	0	?	1	0	0	0	1	0	0	0	?	?	?	?	?	?	?	?	?	?	1	?	?	0	0	0	1	1	0	0	2	?	?	0	0	0	2	0	0	2	0	?	0	-	-	-	?	?	?	0	?	0	0	1	0	1	0	?	1	1	?	2	?	?	?	0	3	0	?	?	?	?	?	?	?	?	?	0	-	0	1	?	?	3	?	?	0	?	?	?	?	?	?	?	?	?	?	?	?	?	0	?	1	0	0	?	0	0	2	1	0	2	0	0	0	0	0	?	?	0	0	0	0	1	1	0	?	0	2	1	0	2	0	0	?	?	?	1	0	0	?	?	?	?	?	?	?	?	?	?	?	?	?	?	?	?	?	1	?	?	?	?	0	?	?	?	?	?	?	?	?	?	?	?	?	?	?	?	?	?	?	?	?	?	?	?	?	1	?	?	?	?	0	?	?	?	?	?	?	?	?	?	?	?	?	?	?	2	?	?	?	?	?	?	?	0	?	?	?	0	?	?	?	?	?	?	?	?	1	1	0	1	0	0	?	?	?	?	?	?	?	?	?	?	?	?	?	?	?	?	0	-	?	?	?	?	?	?	?	?	?	?	?	?	?	?	?	?	?	?	?	?	?	?	?	?	-	-	-	-	-
Notosuchus_terrestris	1	4	0	0	?	0	2	?	0	0	2	?	?	0	?	0	2	0	0	?	?	0	1	0	?	2	0	1	1	0	0	0	0	0	5	0	?	0	0	0	0	?	?	?	?	?	?	?	0	1	?	0	1	1	0	?	1	?	0	0	1	0	?	?	0	1	0	1	0	0	0	0	0	0	0	?	1	?	1	0	0	0	1	0	0	0	0	0	1	0	0	0	0	0	1	1	1	0	0	0	0	0	0	0	0	2	0	0	0	1	0	0	0	0	-	0	0	?	0	0	?	?	?	?	?	0	0	0	0	0	0	0	0	0	0	0	?	1	1	0	1	1	?	0	?	?	?	?	2	0	0	0	0	0	?	?	?	?	?	-	-	2	?	0	0	?	?	?	0	1	0	0	?	1	0	1	1	0	1	0	2	0	2	?	1	0	0	?	1	-	0	0	2	?	0	1	0	?	1	1	?	1	?	1	1	0	1	?	?	1	?	?	0	0	1	1	?	0	?	?	?	0	0	1	0	0	0	1	0	0	0	?	?	1	1	1	?	?	?	?	1	1	?	0	0	0	0	1	1	0	0	2	?	?	0	0	0	2	1	0	2	0	?	0	-	-	-	0	?	?	0	?	0	0	1	0	1	0	0	1	1	0	2	?	?	0	0	2	0	?	?	?	?	?	?	?	?	?	0	?	0	1	?	?	3	?	?	0	?	?	?	0	?	?	?	?	?	?	?	?	?	0	?	?	0	0	?	0	0	2	?	0	2	0	0	0	0	0	?	?	0	1	0	0	1	1	0	?	0	2	1	0	2	1	?	?	?	?	1	0	0	?	?	1	?	0	?	0	?	?	?	?	0	?	?	?	?	?	1	?	0	0	?	0	?	?	?	?	?	?	?	0	?	?	?	?	?	?	?	?	?	0	?	?	0	1	1	1	1	?	0	0	0	0	?	0	?	0	?	?	?	1	0	0	?	1	1	0	2	?	?	?	?	?	1	?	?	?	?	?	?	?	?	?	?	?	?	0	?	1	1	0	1	0	0	?	?	?	?	1	1	1	1	?	?	?	?	?	?	?	?	0	-	1	?	?	?	0	?	0	0	0	0	0	?	?	?	?	?	?	?	?	?	?	?	?	?	-	-	-	-	-
Adamantinasuchus_navae	0	?	?	?	?	0	2	?	0	0	2	?	?	0	?	0	?	?	?	?	?	?	?	0	?	?	0	1	1	0	0	0	0	0	5	?	?	?	1	0	0	?	?	?	?	?	0	0	0	1	?	0	1	1	0	?	1	?	0	0	1	0	?	?	0	?	0	?	0	0	?	0	0	0	?	?	?	1	1	0	0	0	0	0	-	-	-	0	0	-	-	-	-	0	1	1	?	0	0	0	0	?	?	?	0	2	?	0	0	1	0	0	0	0	-	?	?	0	?	?	?	?	?	?	?	0	0	0	?	0	0	0	0	0	0	0	?	?	1	0	?	?	?	0	?	?	?	?	2	0	0	0	1	1	0	0	0	0	0	-	-	?	0	0	0	0	?	3	0	1	0	?	?	?	0	?	?	?	?	?	?	0	?	?	?	?	?	?	?	?	?	0	2	?	?	?	?	?	1	?	?	?	?	1	?	?	?	?	?	?	?	?	?	?	1	1	?	?	?	?	?	?	?	?	?	?	?	1	?	0	0	?	?	?	?	?	?	?	?	?	?	1	?	?	0	0	0	1	1	[01]	0	2	?	?	?	?	?	2	0	0	2	?	?	?	?	0	?	?	?	?	0	0	0	0	1	?	1	0	?	?	?	?	?	?	?	?	0	3	0	?	?	?	?	?	?	?	?	?	0	-	0	0	?	?	3	?	?	?	?	?	?	?	?	?	?	?	?	?	?	?	?	0	?	1	0	0	?	0	0	2	?	0	2	?	0	0	0	0	?	?	?	0	0	0	1	1	0	?	0	2	1	0	2	0	0	?	?	?	2	1	0	?	?	?	?	?	?	?	?	?	?	?	?	?	?	?	?	?	?	?	?	?	?	0	?	?	?	?	?	?	?	?	?	?	?	?	?	?	0	0	?	?	?	?	?	?	?	?	?	?	?	?	?	?	?	0	?	0	?	?	?	?	?	?	?	?	?	?	?	?	?	?	?	?	?	?	?	?	?	?	?	?	?	?	?	?	?	?	?	1	1	?	?	?	0	?	?	?	?	?	?	?	?	?	?	?	?	?	?	?	?	0	-	?	?	?	?	?	?	?	?	?	?	?	?	?	?	?	?	?	?	?	?	?	?	?	?	-	-	-	-	-
Sphagesaurus_huenei	0	[04]	0	0	?	0	2	?	0	0	2	?	?	0	?	0	?	0	?	?	?	?	?	?	?	2	0	1	1	0	0	?	0	0	5	?	?	?	1	0	0	?	?	?	?	?	0	0	0	1	?	0	1	1	0	?	1	?	0	0	1	0	?	?	0	1	0	1	0	0	0	0	0	0	0	?	?	0	1	0	0	0	0	0	-	-	-	0	0	-	-	-	-	0	1	0	0	?	0	0	0	0	0	0	0	2	0	0	0	1	0	0	0	0	-	?	?	?	?	0	0	?	?	?	?	?	?	?	?	?	0	?	?	?	?	?	?	?	?	?	?	?	?	?	?	?	?	?	2	0	0	0	1	1	0	0	0	0	0	-	-	?	?	0	0	0	?	3	0	1	0	?	?	1	0	1	1	0	0	-	2	0	2	?	1	0	?	4	1	-	0	0	2	?	?	1	?	?	1	1	?	?	?	?	1	?	?	?	?	?	?	?	?	?	1	1	?	?	?	?	?	?	?	1	0	0	?	1	?	?	?	?	?	?	?	?	?	?	?	?	?	1	?	?	?	?	?	?	?	?	?	?	?	?	?	?	?	?	?	?	?	?	?	?	?	?	?	?	?	?	?	?	?	?	?	?	?	?	?	?	?	?	?	?	?	?	0	3	0	?	?	?	?	?	?	?	?	?	?	-	0	0	?	?	3	?	?	?	?	?	?	?	?	?	?	?	?	?	?	?	?	0	?	1	?	0	?	0	0	2	0	0	2	2	0	0	0	0	?	?	1	1	0	0	1	1	0	?	0	2	1	0	2	1	1	?	?	?	2	1	0	?	?	?	?	?	?	?	?	?	?	?	?	?	?	?	?	?	?	?	?	?	?	?	?	?	?	?	?	?	?	?	?	?	?	?	?	?	?	?	?	?	?	?	?	?	?	?	?	?	?	?	?	?	?	?	?	?	?	?	?	?	?	?	?	?	?	?	?	?	?	?	?	?	?	?	?	?	?	?	?	?	?	?	?	?	?	?	?	?	?	?	?	?	?	?	?	?	?	?	?	?	?	?	?	?	?	?	?	?	?	0	-	?	?	?	?	?	?	?	?	?	?	?	?	?	?	?	?	?	?	?	?	?	?	?	?	-	-	-	-	-
Caipirasuchus_montealtensis	0	[04]	0	0	?	0	2	?	0	0	2	?	?	0	?	0	?	1	0	?	?	?	?	0	1	2	0	1	1	0	0	0	0	0	5	?	?	?	1	0	0	?	?	?	?	?	0	0	0	1	?	0	1	1	0	?	1	?	0	0	1	0	0	?	0	1	0	1	0	0	0	0	0	0	0	0	1	0	1	0	0	0	1	0	0	0	0	0	0	0	0	0	0	0	1	0	0	?	0	0	0	0	0	0	0	2	0	0	0	1	0	0	0	0	-	0	0	0	0	0	0	1	0	?	?	0	0	0	0	0	0	0	0	0	0	0	?	?	?	?	1	1	0	0	0	1	?	2	2	0	0	0	1	1	0	0	0	0	0	-	-	2	0	0	0	0	?	3	0	1	0	0	?	1	0	1	0	0	0	-	2	0	2	?	1	0	0	4	1	-	0	0	2	?	0	1	0	?	1	1	?	1	?	1	1	0	1	?	1	?	?	?	?	?	1	1	0	0	?	0	?	?	?	1	?	?	?	1	?	?	?	?	0	?	?	?	?	?	?	0	?	1	?	?	0	0	0	1	1	?	0	2	?	0	0	?	?	2	0	0	2	0	?	0	-	-	-	0	?	?	0	0	0	0	1	?	1	0	?	?	?	?	?	?	?	?	0	?	0	1	?	?	?	?	?	?	?	0	0	?	0	0	?	?	3	?	?	0	?	?	?	0	?	0	?	?	?	0	?	?	?	0	?	1	0	0	?	0	0	2	0	0	2	2	0	0	0	0	?	?	?	1	0	0	1	1	0	?	0	2	1	0	2	1	1	?	?	0	2	1	0	0	?	?	?	?	0	?	?	?	?	?	?	?	?	?	?	?	?	?	?	0	?	?	?	0	0	0	0	?	?	?	?	?	?	?	?	?	?	?	?	0	?	?	?	?	?	?	?	0	0	0	0	0	0	?	?	?	?	?	?	?	?	?	?	?	?	?	?	?	?	?	?	?	?	?	?	?	?	?	?	?	?	?	?	?	?	?	?	?	?	?	?	?	?	?	?	?	?	?	?	?	?	?	0	?	?	?	?	?	?	0	-	1	?	?	?	?	?	?	0	0	0	0	?	?	0	1	?	?	?	?	?	?	?	?	?	-	-	-	-	-
Baurusuchus_pachecoi	0	4	0	0	?	0	2	0	0	0	2	?	?	0	?	0	?	1	0	?	?	?	1	?	?	2	0	1	1	0	0	0	0	0	5	0	0	0	0	0	0	0	?	0	0	?	0	0	0	1	?	0	0	2	2	?	1	?	0	0	1	0	?	?	0	1	0	1	0	1	0	0	0	0	0	?	?	0	1	0	0	0	0	0	-	-	-	0	0	-	-	-	-	0	1	1	1	0	0	0	0	4	0	0	0	1	1	0	0	1	0	0	0	0	-	0	1	0	?	0	?	?	?	?	?	?	0	0	?	0	0	0	0	0	0	0	?	0	1	0	1	2	0	0	0	1	?	2	2	0	0	0	0	0	0	0	0	0	0	-	-	2	0	1	0	?	?	3	0	1	0	0	?	?	0	1	1	0	0	-	2	0	2	?	1	0	?	?	1	-	0	0	2	?	?	1	0	?	1	1	?	1	?	1	1	0	1	?	0	?	?	?	?	?	1	1	?	0	?	?	?	0	?	1	0	0	0	1	0	0	0	?	?	?	1	1	1	?	?	0	1	1	3	?	0	0	0	0	0	0	0	2	?	?	2	1	0	2	0	0	2	1	?	0	-	-	-	1	?	?	0	?	0	0	0	1	1	0	?	?	1	0	2	1	0	0	0	2	0	2	?	?	?	?	?	?	?	0	0	?	0	0	?	?	3	?	?	0	?	?	?	0	1	?	0	1	?	0	?	?	?	1	1	0	0	0	?	1	1	0	1	0	0	0	0	0	0	0	?	?	0	0	0	0	0	1	0	?	?	2	3	0	2	0	0	?	?	?	0	0	0	?	?	?	0	?	?	?	?	?	?	?	?	?	?	?	?	?	1	?	?	?	?	0	?	0	0	0	0	?	?	?	?	?	?	?	?	?	0	0	?	?	?	?	?	?	?	?	1	0	?	?	?	?	0	?	?	?	?	?	?	?	?	?	?	1	1	?	?	?	?	1	?	?	?	?	0	?	?	?	0	?	?	?	?	1	0	?	?	1	1	0	1	0	0	?	?	?	?	?	?	?	?	?	?	?	?	?	?	?	?	0	-	?	?	?	?	?	?	?	?	?	?	?	?	?	?	?	?	?	?	?	?	?	?	?	?	-	-	-	-	-
Araripesuchus_patagonicus	1	0	0	0	?	0	2	0	0	0	1	?	?	0	?	0	2	0	0	?	?	?	?	1	?	2	0	?	?	?	0	0	?	0	?	?	?	?	?	0	0	?	?	?	?	?	?	?	?	?	?	?	0	0	?	?	1	?	?	?	?	1	?	?	0	0	0	1	0	0	?	0	0	0	0	?	0	0	2	0	0	0	1	0	0	0	0	0	1	0	0	0	0	0	1	1	1	0	0	0	0	0	0	0	0	2	0	0	0	0	0	0	?	0	-	0	0	0	0	0	?	1	0	?	?	0	0	0	2	0	0	0	0	0	0	0	?	1	1	0	1	0	0	0	0	?	?	?	2	0	0	0	0	0	0	0	0	0	0	-	-	2	0	0	0	0	?	0	0	1	0	?	?	1	0	1	2	0	?	?	2	0	2	?	1	0	?	?	0	1	0	0	2	?	0	1	1	?	1	1	?	2	?	1	1	?	1	?	1	?	?	?	?	?	1	1	?	0	?	?	1	0	0	1	0	0	0	1	0	0	0	?	?	?	1	1	1	1	0	?	1	1	3	?	0	0	0	0	0	1	0	1	?	?	?	?	?	2	3	1	2	?	?	?	?	0	?	0	?	?	0	0	0	0	?	0	?	0	?	?	1	0	1	0	0	0	0	2	1	?	?	?	?	?	?	?	?	?	?	0	?	0	?	?	?	?	?	?	?	?	?	?	?	?	?	?	?	?	?	?	?	?	?	?	?	0	?	?	0	[12]	?	0	1	?	0	0	0	0	?	?	0	0	0	0	1	?	?	?	?	?	?	?	?	?	?	?	?	?	0	?	0	?	?	?	0	?	?	0	0	?	?	?	0	?	?	?	?	?	?	?	?	?	?	0	?	?	?	?	?	?	?	?	?	?	?	?	?	?	?	?	?	?	?	?	0	1	?	0	1	0	0	0	0	0	?	0	?	0	?	?	?	?	?	?	?	?	?	?	?	?	?	?	?	?	?	?	?	?	?	?	?	?	?	?	?	?	?	?	?	1	1	1	1	1	0	?	?	?	?	?	?	?	?	?	?	?	?	?	?	?	?	1	1	1	0	0	2	0	?	?	0	0	0	0	2	0	0	1	?	-	0	?	?	?	?	?	?	-	-	-	-	-
Montealtosuchus_arrudacamposi	0	0	0	0	?	0	2	0	0	0	1	?	?	0	?	0	2	0	0	?	?	?	?	1	?	2	?	1	0	0	0	0	0	0	5	?	0	0	1	0	0	0	?	0	0	0	0	0	0	1	?	0	0	2	2	?	1	?	0	0	1	1	?	?	0	0	0	?	?	2	0	0	0	0	0	?	0	2	-	0	0	0	1	0	0	0	0	0	1	0	1	0	0	0	1	1	1	0	0	0	0	0	0	0	0	2	0	0	0	0	0	0	0	0	-	0	0	0	0	0	0	1	1	?	?	0	?	0	0	0	0	0	0	0	0	0	?	1	1	1	1	0	0	0	0	?	?	?	2	0	0	0	0	0	0	0	0	0	0	-	-	2	0	1	0	0	?	3	0	1	0	?	?	?	0	1	1	?	1	0	2	0	2	?	1	0	0	?	0	1	0	0	2	?	0	1	1	?	1	1	?	2	?	1	1	0	1	?	?	0	?	?	?	0	1	1	0	0	?	?	?	0	?	1	0	0	0	1	0	0	0	?	0	?	?	?	1	?	?	0	1	1	3	?	0	0	0	0	0	1	0	2	0	0	2	0	0	2	3	1	2	1	?	?	?	0	?	1	?	?	1	0	1	1	0	0	1	0	?	1	1	1	1	0	0	0	0	1	1	1	?	?	?	?	?	?	?	0	0	0	0	0	?	?	2	?	?	0	0	?	?	0	0	?	0	0	?	0	0	?	?	?	1	0	0	0	?	1	1	0	1	0	0	0	0	0	0	0	?	?	0	0	0	0	0	1	0	?	?	2	3	0	2	0	0	?	?	?	0	0	0	?	?	?	?	?	?	?	?	?	?	?	?	?	?	?	?	?	?	?	?	?	?	?	?	?	?	?	?	?	?	?	?	?	?	?	?	?	?	?	?	?	?	?	?	?	?	?	1	?	?	?	?	?	?	?	?	?	?	?	?	1	?	0	?	?	?	?	?	?	?	?	?	?	?	?	?	?	?	?	?	?	?	?	?	?	?	?	?	1	1	?	?	?	?	?	?	?	?	?	?	?	?	?	?	?	?	?	?	?	?	1	?	?	?	?	?	?	?	?	?	?	?	?	?	?	?	?	?	?	?	?	?	?	?	?	?	-	-	-	-	-
Uberabasuchus_terrificus	0	4	0	0	?	0	2	0	0	0	1	?	?	0	?	0	?	0	0	?	?	?	?	?	?	?	0	1	0	0	0	0	0	0	5	0	0	0	1	0	0	0	?	0	0	?	0	0	0	1	?	0	0	2	2	?	1	?	0	0	1	1	?	?	0	0	0	?	1	2	0	0	0	0	?	?	0	2	-	0	0	0	1	0	0	0	0	0	0	0	1	0	0	0	1	1	1	0	0	0	0	4	0	0	0	2	0	0	0	0	0	0	0	0	-	0	0	0	?	0	0	1	1	?	?	?	?	0	1	0	0	0	0	0	0	0	?	?	1	1	1	0	0	0	0	?	?	?	2	0	0	0	0	0	0	0	0	0	0	-	-	2	0	1	0	0	?	3	?	1	0	?	?	?	0	?	1	0	?	?	2	0	?	?	?	0	?	?	?	?	?	0	2	?	?	?	?	?	?	?	?	2	?	1	1	0	1	?	0	?	?	?	?	?	?	?	?	0	?	?	?	0	?	[12]	0	0	0	?	0	0	0	?	?	?	?	?	?	?	?	?	1	?	?	?	0	0	0	0	0	2	1	2	0	0	2	0	0	2	3	1	2	1	?	?	?	0	?	1	?	?	1	0	1	?	?	0	1	0	?	?	1	1	1	0	0	0	0	1	1	?	?	?	?	?	?	?	?	0	0	0	0	0	?	?	2	?	?	0	?	?	?	?	?	?	?	?	?	?	?	?	?	1	1	0	0	0	?	1	1	0	1	0	1	1	0	0	0	0	?	?	0	0	0	?	0	1	0	?	?	2	3	0	2	0	0	?	?	?	0	0	0	?	?	?	?	?	?	?	?	?	?	?	?	?	?	?	?	?	?	?	?	?	?	0	?	?	?	?	?	?	?	?	?	?	?	?	?	?	?	?	?	?	?	?	?	?	?	?	1	?	?	?	?	?	?	?	?	?	?	?	?	?	?	?	?	1	?	?	2	?	?	?	?	?	1	?	?	?	?	?	?	?	?	?	?	?	?	?	?	1	1	[01]	?	?	0	?	?	?	?	?	?	?	?	?	?	?	?	?	?	?	?	1	?	?	?	[01]	2	0	?	?	?	?	?	?	?	?	?	?	?	?	?	?	?	?	?	?	?	-	-	-	-	-
cf_Hamadasuchus_rebouli	0	5	0	0	?	0	2	0	0	0	1	?	?	0	?	0	2	0	0	?	0	?	1	1	1	2	0	0	0	0	0	0	0	0	0	?	0	0	1	0	0	0	?	0	0	0	0	0	0	1	?	0	0	2	2	?	1	?	0	0	1	1	?	?	0	?	0	1	1	2	0	0	0	0	0	?	0	0	0	0	0	0	1	0	0	0	0	0	0	0	1	0	1	0	1	1	1	0	0	0	0	0	0	0	0	2	0	0	0	0	0	0	0	0	-	0	0	0	0	0	0	1	1	?	?	0	?	0	1	0	0	0	0	0	0	0	?	1	1	1	1	0	0	0	0	1	?	2	2	0	0	0	0	0	1	0	0	0	0	-	-	[12]	0	1	0	1	?	3	0	1	0	0	?	1	0	1	1	1	1	0	2	0	2	?	1	0	?	?	0	1	0	0	2	?	0	1	1	?	1	1	?	2	?	1	1	0	1	?	0	?	?	?	?	0	1	1	0	0	?	?	1	0	?	1	0	0	0	1	0	0	0	?	0	1	1	1	1	?	0	0	3	1	3	?	0	0	0	?	?	?	?	?	0	0	2	?	?	?	?	?	?	1	?	?	?	0	?	?	?	?	?	?	?	?	?	0	?	0	?	?	?	?	?	?	?	?	0	2	1	1	?	?	?	?	?	?	?	0	0	0	0	0	?	?	2	?	?	0	1	?	?	0	1	?	1	1	?	0	0	?	?	0	1	0	0	0	?	1	1	0	1	0	1	?	0	0	0	0	?	?	0	0	0	0	0	1	0	?	?	2	3	0	2	0	0	?	?	?	0	?	0	?	?	?	?	?	?	?	?	?	?	?	?	?	?	?	?	?	?	?	?	?	?	?	?	?	?	?	?	?	?	?	?	?	?	?	?	?	?	?	?	?	?	?	?	?	?	?	?	?	?	?	?	?	?	?	?	?	?	?	?	?	?	?	?	?	?	?	?	?	?	?	?	?	?	?	?	?	?	?	?	?	?	?	?	?	?	?	?	?	?	?	?	?	?	?	?	?	?	?	?	?	?	?	?	?	?	?	?	?	?	?	?	?	?	?	?	?	?	?	?	?	?	?	?	?	?	?	?	?	?	?	?	?	?	?	?	-	-	-	-	-
Sebecus_icaeorhinus	0	5	0	0	?	?	2	0	0	0	1	?	?	0	?	0	?	0	?	?	?	?	1	1	?	2	0	0	0	0	0	0	0	?	0	?	?	?	1	0	?	?	?	?	?	?	?	?	0	?	?	0	0	2	2	?	1	?	0	0	?	1	?	?	?	0	0	1	1	2	?	0	0	0	?	?	0	?	?	0	0	0	0	0	-	-	-	0	1	-	-	-	-	0	1	1	1	0	0	0	0	?	0	0	0	2	0	0	0	0	0	0	?	0	-	0	0	0	0	?	?	1	?	?	?	?	?	0	0	0	0	0	0	0	?	?	?	1	1	1	?	?	?	0	?	?	?	?	2	0	0	0	0	0	1	0	0	0	0	-	-	[12]	0	1	0	1	?	?	?	1	0	?	?	?	0	?	1	?	?	?	2	?	?	?	?	0	?	?	?	?	?	0	2	?	0	1	?	?	1	1	?	2	?	?	?	0	1	?	?	1	?	?	0	?	1	1	?	0	?	?	?	0	0	1	0	0	0	?	0	0	0	?	?	1	1	1	?	?	?	?	2	?	?	?	?	?	?	0	0	1	1	?	?	?	?	0	0	2	?	?	?	?	?	?	?	0	?	?	?	?	?	?	1	?	?	?	1	0	?	?	1	1	?	0	0	0	0	2	0	?	?	?	?	?	?	?	?	?	?	0	?	0	?	?	2	?	?	?	?	?	?	?	?	?	?	?	?	?	?	?	?	0	2	0	0	0	?	1	1	0	1	0	0	0	0	0	0	0	?	?	0	0	0	?	0	1	0	?	?	2	3	0	2	0	0	?	?	?	0	0	0	?	?	?	?	?	?	?	?	?	?	?	?	?	?	?	?	?	?	?	?	?	?	?	?	?	?	?	?	?	?	?	?	?	?	?	?	?	?	?	?	?	2	?	?	?	?	?	?	?	?	?	?	?	?	?	?	?	?	?	?	?	?	?	?	?	?	?	?	?	?	?	?	?	?	?	0	?	?	?	0	0	?	?	0	?	?	?	?	?	?	?	?	?	0	?	1	1	?	1	1	1	1	?	?	?	?	?	?	?	?	?	?	?	?	?	?	?	?	?	?	?	?	?	?	?	?	?	?	?	?	?	?	?	?	?	?	-	-	-	-	-
Mahajangasuchus_insignis	1	?	?	0	?	?	0	0	0	0	1	?	?	0	?	0	2	0	0	?	?	?	1	?	1	?	?	?	1	0	0	0	0	?	0	?	?	?	1	?	0	?	?	?	?	0	?	?	?	?	?	?	0	1	?	?	?	?	?	?	?	?	?	?	1	0	0	?	1	2	?	0	0	0	?	?	0	2	-	0	0	0	1	0	0	1	0	0	1	0	1	0	1	0	1	1	1	?	0	0	2	4	0	0	0	2	0	0	0	0	0	0	1	0	-	0	0	0	0	?	?	1	1	?	?	1	?	0	0	0	0	0	0	0	0	0	?	1	1	1	1	1	0	0	0	?	?	?	1	0	0	0	0	0	0	0	0	0	0	-	-	?	0	1	0	0	?	3	0	1	0	0	?	?	0	1	1	?	?	?	2	0	?	?	?	0	?	?	?	?	?	?	2	?	1	1	1	?	2	1	?	0	?	?	1	?	?	?	?	0	?	?	?	0	1	1	?	0	?	?	1	0	0	1	0	0	?	1	?	?	?	?	?	?	?	?	1	?	?	0	?	1	3	?	0	0	0	1	0	0	0	1	?	?	2	?	?	2	3	1	2	1	?	?	?	0	?	?	?	?	0	0	0	?	0	0	1	0	?	?	1	?	1	0	?	?	0	?	0	2	?	?	?	?	?	?	?	?	?	?	?	0	?	?	3	?	?	0	?	?	?	?	?	?	?	?	?	?	?	?	?	1	1	0	0	0	?	1	1	[01]	0	0	?	0	?	0	0	?	?	?	?	0	0	0	0	1	0	?	?	2	3	0	2	0	0	?	?	?	0	0	0	?	?	?	?	?	0	0	0	?	?	?	0	?	?	?	?	?	?	?	?	?	?	0	?	?	?	?	?	?	0	?	?	?	?	?	0	?	0	0	?	0	?	?	?	1	0	0	1	?	0	0	0	0	?	0	?	0	?	?	?	?	?	?	?	1	1	0	2	?	?	?	?	?	1	?	0	?	0	0	0	0	?	?	?	1	0	?	?	1	1	0	1	1	0	?	?	?	?	1	?	?	?	?	?	?	?	?	?	?	?	1	?	?	?	[01]	?	?	?	?	?	?	?	?	?	?	?	?	?	?	?	?	?	?	?	?	?	-	-	-	-	-
Alligatorium_meyeri	?	?	?	?	?	0	0	0	0	0	1	?	?	0	?	0	2	?	?	?	?	?	?	?	?	?	1	1	1	0	0	0	0	1	0	?	0	0	1	0	0	?	?	0	0	?	0	0	?	1	?	0	0	2	2	?	1	?	0	?	1	1	?	?	0	0	?	1	?	1	0	0	0	0	0	0	?	0	?	0	0	?	?	?	?	?	?	?	?	?	?	?	?	0	1	1	?	0	0	0	1	0	0	0	0	2	0	0	0	?	0	0	?	0	-	0	0	0	0	2	0	0	0	?	?	0	0	1	2	0	0	0	0	0	0	0	?	1	?	?	1	0	0	0	0	?	?	?	1	0	0	0	0	0	0	0	0	0	0	-	-	1	0	1	0	0	?	2	?	1	?	?	0	1	0	1	2	0	?	?	?	?	?	?	?	?	?	?	?	?	?	?	?	?	?	?	?	?	?	?	?	?	?	?	?	?	?	?	?	?	?	?	?	?	?	?	?	?	?	?	?	?	?	?	?	?	?	?	?	?	?	?	?	?	?	?	?	?	?	?	?	?	?	?	0	0	0	?	0	1	0	1	0	0	0	?	?	2	0	0	2	?	?	?	?	?	?	?	?	?	0	0	0	?	0	?	?	0	?	?	1	1	?	?	?	?	0	?	?	?	?	?	?	?	?	?	?	?	0	?	?	0	?	?	?	?	?	0	?	?	?	?	?	?	?	?	?	?	?	?	?	0	1	0	0	?	?	1	?	0	?	0	?	?	0	0	0	0	?	?	0	0	0	0	1	?	?	?	?	?	?	?	?	0	0	?	?	?	0	?	0	?	?	?	?	?	0	0	0	?	?	?	0	?	?	?	?	0	?	?	?	?	?	0	-	?	?	?	?	-	?	?	?	?	?	?	?	?	?	?	?	?	?	?	?	?	?	?	1	?	?	?	0	0	0	0	?	0	?	?	0	1	0	0	1	?	?	?	?	?	?	?	?	?	?	?	?	?	?	?	?	?	?	?	?	?	?	?	?	0	0	1	1	?	?	?	?	?	?	?	?	?	?	?	0	?	0	0	?	?	2	1	?	1	?	?	?	0	1	?	0	0	0	0	2	0	0	?	?	?	?	?	?	0	1	?	?	-	-	-	-	-
Theriosuchus_pusillus	1	[12]	?	1	?	0	0	0	0	0	1	?	?	0	?	0	2	0	0	?	?	?	1	1	1	2	1	?	1	0	0	0	0	1	0	0	0	0	1	0	0	?	?	0	0	?	0	0	2	1	?	0	0	2	2	?	1	?	0	0	1	1	?	?	0	0	0	?	0	2	0	0	0	0	0	?	0	0	?	0	0	0	1	0	0	0	0	0	0	0	0	0	1	0	1	1	1	0	0	0	0	0	0	0	0	2	0	0	0	?	0	0	?	0	-	0	0	0	0	1	0	1	?	?	?	0	?	1	2	0	0	0	0	0	0	0	?	1	1	1	1	0	0	0	?	1	?	?	1	0	0	0	0	0	0	0	0	0	0	-	-	1	0	1	0	0	?	2	0	1	0	1	0	1	0	?	1	2	?	?	2	0	2	?	1	0	?	?	0	0	0	1	2	?	0	1	0	?	1	1	?	0	?	?	?	0	1	?	?	?	?	?	0	?	1	1	0	0	?	?	?	0	0	2	0	0	0	1	0	0	0	?	?	1	1	1	?	?	0	0	2	?	3	?	0	0	0	0	0	1	?	?	0	0	0	0	2	2	?	0	2	0	?	1	0	0	0	0	?	?	0	?	0	1	0	0	1	0	?	0	?	?	?	0	0	0	0	1	[12]	?	?	?	?	?	?	?	?	0	0	0	0	0	?	?	1	?	?	0	?	?	?	?	?	?	?	?	0	0	0	2	?	0	?	?	0	0	?	1	0	0	?	0	0	0	0	0	0	0	?	?	0	0	0	0	?	1	0	?	1	2	0	-	?	0	0	?	?	?	0	0	0	?	0	1	?	0	0	0	?	?	?	?	0	0	0	?	?	?	?	?	1	0	0	0	?	0	0	0	0	?	?	0	?	?	?	?	0	?	0	0	?	0	2	?	?	1	?	0	?	0	0	0	0	0	?	?	?	?	0	0	?	1	0	0	?	1	1	0	2	?	?	1	?	?	?	?	0	?	0	0	0	0	?	?	?	?	0	?	?	[01]	0	1	?	1	0	?	?	?	?	1	1	1	1	?	0	?	0	0	0	?	?	1	?	1	?	[01]	?	0	0	?	0	0	0	0	2	0	0	?	?	?	0	0	0	1	1	?	?	-	-	-	-	-
Eutretauranosuchus_delfsi	1	1	0	1	?	0	0	0	0	0	1	?	?	0	?	0	2	0	0	?	?	?	?	?	?	2	1	?	1	0	1	0	0	1	0	?	0	?	?	?	0	?	?	?	?	?	0	0	?	1	?	0	0	2	?	?	1	?	0	1	?	1	?	?	0	0	0	1	0	2	0	1	1	0	0	0	0	0	1	0	1	0	0	0	-	0	-	0	0	-	-	-	-	0	1	1	1	0	0	0	0	0	0	0	0	2	0	0	0	0	0	0	?	0	-	0	0	0	0	0	0	0	?	?	?	0	?	0	1	0	0	0	1	0	0	0	?	1	1	1	1	0	0	0	0	1	?	2	1	0	0	0	0	0	0	0	0	0	0	-	-	1	0	1	0	0	?	?	0	1	0	1	0	1	0	1	0	2	?	?	2	0	2	?	1	0	?	?	0	1	0	?	2	0	0	1	0	?	1	1	?	0	?	1	1	0	1	?	0	0	?	?	0	0	1	1	0	0	?	?	1	?	0	2	0	0	0	1	0	0	0	?	0	1	1	1	1	?	?	0	2	1	2	?	?	?	?	0	?	1	1	0	?	?	?	?	?	2	0	0	2	?	?	?	?	?	?	?	?	?	?	?	?	?	?	?	?	?	?	?	?	?	?	?	?	?	0	?	?	1	?	?	?	?	?	?	?	0	0	?	0	0	?	?	?	?	?	?	?	?	?	?	?	?	?	?	?	?	?	?	?	?	?	?	?	?	?	1	0	?	1	0	1	1	0	?	0	0	?	?	0	?	0	?	?	?	?	?	?	?	?	?	?	?	?	?	4	?	?	?	?	?	?	?	?	?	?	?	?	?	?	?	0	?	?	?	?	?	?	?	?	?	?	?	?	?	?	?	?	?	?	?	?	?	?	?	?	?	?	?	?	?	?	?	?	1	?	?	?	?	?	?	?	?	?	?	?	?	0	?	?	?	?	?	?	?	?	?	?	?	?	?	?	?	?	?	0	?	0	0	0	?	?	?	?	?	?	?	?	?	?	?	?	?	?	?	?	?	?	?	?	?	?	?	?	?	?	?	?	?	?	?	?	?	?	?	?	?	?	?	?	?	?	?	?	?	?	?	?	?	?	?	?	?	?	?	?	-	-	-	-	-
Amphicotylus_stovalli	1	2	1	1	?	0	0	0	0	0	1	?	?	0	?	0	2	0	0	?	?	?	?	?	?	2	1	?	?	0	1	?	1	1	0	?	0	0	1	1	0	?	?	?	0	1	1	?	?	1	?	0	0	2	?	?	1	?	0	1	?	1	?	?	0	?	0	1	0	2	0	1	1	0	0	?	?	2	-	0	?	0	0	0	-	-	-	0	0	-	-	-	-	0	1	1	1	0	0	0	0	1	0	0	0	2	0	0	0	0	0	0	?	0	-	0	0	0	0	0	?	1	?	?	?	0	?	0	0	0	0	0	1	0	0	0	?	0	1	1	1	0	0	0	?	?	?	2	1	0	0	0	0	0	0	0	0	0	0	-	-	?	0	1	0	0	?	?	?	1	0	?	0	?	0	?	?	2	1	?	2	0	?	?	?	?	?	?	?	?	?	?	2	0	0	?	?	?	?	?	?	?	?	?	1	0	1	?	1	0	?	?	0	?	1	1	0	0	?	?	?	0	0	2	0	0	0	?	0	0	0	?	?	1	1	1	1	?	0	0	2	1	?	?	?	?	?	?	?	?	?	?	?	?	?	?	?	?	?	?	?	?	?	?	?	?	?	?	?	?	?	?	?	?	?	?	?	?	?	?	?	?	?	?	?	?	0	1	0	1	?	?	?	?	?	?	?	0	0	0	0	0	?	?	?	?	?	?	?	?	?	?	?	?	?	?	?	?	?	?	?	?	?	?	?	?	?	?	?	?	?	?	?	?	?	?	?	?	?	?	?	?	?	?	?	?	?	?	?	?	?	?	?	?	?	?	?	?	?	?	?	?	?	?	?	?	?	?	?	?	?	?	?	?	?	?	?	?	?	?	?	?	?	?	?	?	?	?	?	?	?	?	?	?	?	?	?	?	?	?	?	?	?	?	?	?	?	?	?	?	?	?	?	?	?	?	?	?	?	?	?	?	?	?	?	?	?	?	?	?	?	?	?	?	?	?	?	?	?	?	?	?	?	?	?	?	?	?	?	?	?	?	?	?	?	?	?	?	?	?	?	?	?	?	?	?	?	?	?	?	?	?	?	?	?	?	?	?	?	?	?	?	?	?	?	?	?	?	?	?	?	?	?	?	?	?	?	-	-	-	-	-
Goniopholis_baryglphaeus	1	?	?	?	?	0	0	0	0	0	1	?	?	0	?	0	2	0	0	?	?	?	?	?	?	?	1	?	1	0	1	0	1	1	?	?	0	?	1	1	0	?	?	0	0	?	?	?	0	1	?	0	0	2	?	?	1	?	0	1	?	1	?	?	0	0	0	1	0	2	0	1	1	1	0	?	?	0	?	0	1	0	0	0	-	-	-	0	0	-	-	-	-	0	1	1	1	0	0	0	0	1	0	0	0	1	0	?	0	?	0	0	?	0	-	0	0	0	0	0	0	0	0	?	?	0	?	0	0	0	0	0	1	0	0	0	?	1	1	1	1	0	0	0	0	?	?	?	1	0	0	0	0	0	?	1	1	?	?	-	-	1	0	1	0	0	?	3	0	1	0	1	0	1	0	?	0	2	?	?	2	0	?	?	?	?	?	?	?	?	?	1	2	?	0	?	0	?	?	?	?	0	?	?	1	0	1	?	?	0	?	?	?	?	1	1	?	0	?	?	?	0	?	2	0	0	0	?	0	0	0	?	?	1	1	1	1	?	?	0	2	1	2	?	0	0	0	0	0	2	1	0	0	0	0	0	2	0	-	-	2	?	?	1	0	0	?	0	?	?	0	0	0	?	?	0	1	?	?	?	1	?	1	?	?	?	0	1	?	1	?	?	?	?	?	?	?	0	0	0	0	0	?	?	1	?	?	?	?	?	?	1	0	?	0	0	?	?	?	?	?	0	1	0	?	0	?	1	0	0	1	0	1	1	0	0	0	0	?	?	0	0	0	0	0	1	0	0	2	0	0	-	0	0	0	?	4	1	0	0	0	0	?	?	?	?	0	0	?	?	?	?	0	?	?	?	?	?	?	?	?	0	?	?	?	?	?	?	?	?	?	0	?	?	?	?	?	?	?	?	?	?	?	?	?	?	?	?	?	?	?	?	?	?	?	?	?	?	?	?	?	?	?	?	?	?	?	?	?	?	?	?	?	?	?	?	?	?	?	?	?	?	?	?	?	?	?	?	?	?	?	?	?	?	?	?	?	?	?	?	?	?	?	?	?	?	?	?	?	?	?	?	1	?	1	?	?	?	?	?	?	?	?	?	?	?	?	?	?	?	?	?	?	?	?	?	?	-	-	-	-	-
Goniopholis_kiplingi	1	2	1	1	?	0	0	0	0	0	1	?	?	0	?	0	2	0	?	?	?	0	?	?	1	2	1	1	1	0	1	?	1	1	0	0	0	0	1	1	0	0	?	?	0	?	1	-	0	1	?	0	0	2	2	?	1	?	0	1	1	1	0	?	0	0	0	1	0	2	0	1	1	1	0	0	?	0	1	0	1	0	0	0	-	-	-	0	0	-	-	-	-	0	1	1	?	0	0	0	0	1	0	0	0	1	0	0	0	?	0	0	0	0	-	0	0	0	0	0	0	0	0	?	?	0	?	0	0	0	?	0	1	0	0	0	0	1	1	1	1	0	0	0	?	1	0	2	1	0	0	0	0	0	0	1	1	0	0	-	-	1	0	1	0	1	?	3	0	1	0	1	0	1	0	?	0	2	1	0	2	0	2	?	1	0	?	2	0	1	0	1	2	?	?	1	?	?	?	?	?	?	0	?	1	0	1	?	1	?	0	?	?	?	1	1	0	?	?	?	?	?	?	?	?	?	?	?	?	?	?	?	?	?	?	?	?	?	0	0	?	1	2	?	?	?	?	?	?	?	?	?	?	?	?	?	?	?	?	?	?	?	?	?	?	?	?	?	?	?	?	?	?	?	?	?	?	?	?	?	?	?	?	?	?	?	?	1	2	1	?	?	?	?	?	?	?	0	0	0	0	0	?	?	?	?	?	?	?	?	?	?	?	?	?	?	?	?	?	?	?	?	?	?	?	0	?	1	?	0	?	0	1	?	0	0	0	0	?	?	0	0	0	0	?	1	0	?	2	0	0	-	0	0	0	?	4	1	0	?	0	0	?	?	?	?	?	?	?	?	?	?	?	?	?	?	?	?	?	?	?	?	?	?	?	?	?	?	?	?	?	?	?	?	?	?	?	?	?	?	?	?	?	?	?	?	?	?	?	?	?	?	?	?	?	?	?	?	?	?	?	?	?	?	?	?	?	?	?	?	?	?	?	?	?	?	?	?	?	?	?	?	?	?	?	?	?	?	?	?	?	?	?	?	?	?	?	?	?	?	?	?	?	?	?	?	?	?	?	?	?	?	?	?	?	?	?	?	?	?	?	?	?	?	?	?	?	?	?	?	?	?	?	?	?	?	?	-	-	-	-	-
Goniopholis_simus	1	2	1	1	?	0	0	0	0	0	1	?	?	0	?	0	2	0	0	?	?	?	?	?	1	2	1	1	1	0	1	0	1	1	0	?	0	?	1	1	0	0	?	0	0	?	?	-	0	1	?	0	0	2	2	?	1	?	0	1	0	1	?	?	0	0	0	?	0	2	0	1	1	1	0	0	?	0	1	0	1	0	0	0	-	-	-	0	0	-	-	-	-	0	1	1	1	0	0	0	0	1	0	0	0	1	0	0	0	0	0	0	0	0	-	0	0	0	0	1	0	0	0	?	?	0	?	0	0	0	0	0	1	0	0	0	?	1	1	1	1	0	0	0	0	?	?	2	1	0	0	0	0	0	0	1	1	0	0	-	-	1	0	?	?	1	?	3	?	1	0	?	?	?	0	1	0	2	?	?	2	0	?	?	?	?	?	?	?	?	?	1	2	?	?	?	?	?	1	1	?	?	?	1	1	0	1	?	1	?	?	?	?	?	1	1	?	0	?	?	1	?	?	2	?	?	0	1	0	0	0	?	?	?	?	?	1	1	0	0	2	1	2	0	0	0	0	0	0	1	1	0	?	0	0	?	?	1	1	0	2	?	?	?	?	?	?	?	?	?	?	0	?	?	?	0	1	0	?	?	1	?	?	?	?	?	0	1	?	1	?	?	?	?	?	?	?	0	0	0	0	0	?	?	?	?	?	0	?	?	?	1	0	?	0	0	0	0	0	?	?	0	1	0	0	0	0	1	0	0	1	0	1	1	0	0	0	0	?	?	0	0	0	0	?	1	0	0	2	0	0	-	0	0	0	1	4	1	0	0	0	0	?	?	?	?	?	0	?	?	?	?	0	?	?	?	?	?	0	?	?	?	?	0	-	?	?	?	?	-	?	?	?	?	?	?	?	?	?	?	?	?	?	?	?	?	?	?	1	?	?	?	?	?	?	?	?	?	?	?	?	?	?	?	?	1	1	?	?	?	?	1	?	?	1	?	?	?	?	?	?	?	?	?	?	1	?	?	?	0	0	1	1	1	0	?	?	?	?	?	?	?	?	?	?	?	?	?	?	?	?	1	?	1	?	[01]	?	0	1	?	0	0	0	0	2	1	?	1	?	?	?	?	?	?	?	?	?	-	-	-	-	-
Anteophthalmosuchus_hooleyi	1	2	1	1	?	0	0	0	0	0	1	?	?	0	?	0	2	0	0	?	?	?	?	?	?	2	1	?	1	0	1	0	?	?	?	?	?	?	?	?	?	?	?	?	?	?	?	?	?	1	?	?	0	?	?	?	?	?	0	1	?	1	0	?	0	0	0	1	?	2	0	1	1	1	0	0	?	0	1	0	1	0	0	0	-	-	-	0	0	-	-	-	-	0	1	1	1	0	0	0	0	3	0	0	0	1	0	0	0	0	0	0	0	0	-	0	0	0	0	0	0	0	0	?	?	0	?	0	0	0	0	0	2	1	0	0	0	1	1	1	1	0	0	0	0	1	0	2	1	0	0	0	1	0	0	1	0	0	0	-	-	1	0	0	0	0	?	2	?	1	1	?	0	1	0	1	1	2	?	?	2	0	2	?	1	?	?	?	0	1	0	1	2	0	?	1	0	?	1	1	?	0	0	1	1	0	1	?	0	?	?	?	?	?	1	1	0	0	?	?	?	0	0	2	0	0	0	?	0	0	0	?	0	?	?	?	?	?	0	0	2	1	2	?	?	?	?	0	0	2	1	0	0	0	0	0	2	0	-	-	2	0	0	1	0	0	0	1	?	?	0	?	0	0	?	?	1	?	?	?	?	?	?	?	?	?	0	?	?	1	?	?	?	?	?	?	?	0	0	?	?	0	?	?	?	0	1	0	1	1	0	1	0	?	0	0	0	0	0	?	?	?	1	0	0	0	?	1	0	?	1	0	1	1	0	0	0	0	?	?	0	0	0	?	0	1	0	0	2	0	0	-	0	0	0	?	4	1	0	0	0	0	?	?	?	?	0	0	?	?	?	?	0	?	?	?	?	?	?	?	?	0	?	0	?	?	?	?	?	?	?	?	?	?	?	?	?	?	?	?	?	0	2	0	?	?	?	?	?	0	?	?	0	?	?	?	?	?	?	?	?	?	?	?	?	1	1	?	?	?	?	?	0	?	1	0	1	?	0	0	0	?	0	0	0	?	0	1	?	?	0	?	?	?	0	?	?	?	?	?	?	1	1	?	?	?	?	?	?	?	?	1	1	1	1	?	?	?	1	?	0	0	0	0	2	1	0	1	?	?	?	?	?	?	?	?	?	-	-	-	-	-
Anteophthalmosuchus_epikrator	1	2	1	1	?	0	0	0	0	0	1	?	?	0	?	0	2	0	?	?	?	?	?	?	1	2	1	1	1	0	1	0	1	1	0	?	0	0	1	?	0	0	?	0	0	1	1	-	?	1	?	0	0	2	2	?	1	?	0	1	1	1	0	?	0	0	0	1	0	2	0	1	1	1	0	0	?	0	1	0	1	0	0	0	-	-	-	0	0	-	-	-	-	0	1	1	1	0	0	0	0	1	0	0	0	1	0	0	0	0	0	0	0	0	-	0	0	0	0	0	0	0	0	?	?	0	?	0	0	0	0	0	2	1	0	0	0	1	1	1	1	0	0	0	0	1	0	2	1	0	0	0	1	0	0	1	0	0	0	-	-	1	0	0	0	0	?	?	?	1	1	1	0	1	0	1	1	2	1	0	2	0	?	?	1	?	?	2	?	1	0	1	2	?	?	1	0	?	?	?	?	?	0	1	1	0	1	?	0	0	0	?	?	0	1	1	0	0	?	?	?	0	0	2	0	?	0	1	0	0	0	?	0	1	?	?	1	1	0	0	2	1	2	?	?	?	?	0	0	1	1	0	0	0	0	?	?	0	-	-	2	0	?	?	?	?	?	?	?	?	?	?	?	0	?	1	1	?	?	1	1	?	?	1	0	?	0	1	[23]	1	?	?	?	?	?	?	?	0	0	1	0	0	0	0	?	0	1	0	1	1	0	1	?	?	?	0	0	0	0	?	?	?	1	0	0	0	?	1	0	?	?	0	1	1	0	0	0	0	?	?	0	0	0	?	0	1	0	?	2	0	0	-	0	0	0	?	4	1	0	0	0	0	?	?	?	?	0	0	?	?	?	?	0	?	0	?	?	?	0	0	0	0	0	?	?	0	0	0	0	?	?	?	?	?	?	?	0	?	0	0	?	0	2	0	0	0	0	0	2	0	0	0	0	0	?	0	?	0	0	0	0	1	0	0	1	1	1	0	?	?	?	1	0	?	1	0	0	?	0	0	1	0	0	0	0	1	0	1	?	0	0	0	1	1	0	?	1	1	?	1	1	1	1	?	?	?	?	0	0	?	2	1	1	1	1	?	?	?	1	0	0	0	0	0	2	1	0	1	?	?	?	0	1	0	?	?	?	-	-	-	-	-
Elosuchus_cherifiensis	1	2	1	1	?	1	1	0	0	0	3	?	?	0	?	0	2	0	0	?	?	?	?	?	?	2	1	1	?	0	0	?	0	1	0	?	?	0	?	0	0	0	?	0	0	2	2	-	?	1	?	0	0	1	2	?	?	?	?	?	1	1	?	?	0	0	?	1	?	1	0	1	0	0	0	?	?	0	2	0	1	0	0	0	-	-	-	0	0	-	-	-	-	0	1	1	?	0	0	0	0	2	0	0	0	1	0	0	0	0	0	0	0	0	-	0	0	0	0	0	1	0	?	?	?	1	0	1	0	0	0	0	2	0	0	0	0	1	1	?	1	0	0	0	0	1	0	2	1	0	1	0	0	0	0	0	0	0	0	-	-	?	0	1	0	0	?	3	0	1	0	1	0	2	0	1	0	0	1	1	2	0	2	?	1	0	?	?	0	0	0	?	2	0	?	1	0	?	2	?	?	?	0	1	1	0	1	?	1	?	0	0	0	?	1	1	0	0	?	?	?	?	?	2	0	0	0	1	0	1	0	0	0	1	?	?	1	?	0	0	2	1	2	?	?	?	?	?	?	?	1	?	?	1	0	?	?	?	?	?	?	0	?	?	?	?	?	1	?	?	?	0	?	?	?	?	?	?	?	?	?	1	?	?	?	?	0	1	?	?	?	?	?	?	?	?	?	2	0	0	1	?	?	?	1	0	0	0	1	0	0	0	0	0	0	0	0	0	0	0	?	?	?	?	?	?	?	?	?	?	?	0	1	?	?	?	?	?	?	?	?	?	?	?	?	?	?	?	?	?	?	?	?	?	0	?	?	?	0	?	?	?	?	?	?	?	?	?	?	?	?	?	?	?	?	?	?	?	?	?	?	?	?	?	?	?	?	?	?	?	?	?	?	?	?	?	?	?	?	?	?	?	?	?	?	?	?	?	?	?	?	?	?	?	?	?	?	?	?	?	?	?	?	?	?	?	?	?	?	?	?	?	?	?	?	?	?	?	?	?	?	?	?	?	?	?	?	?	?	?	?	?	?	?	?	?	?	?	?	?	?	?	?	?	?	?	?	?	?	?	?	1	?	?	?	?	?	?	?	?	?	?	?	?	?	?	?	?	?	?	?	?	?	?	?	?	?	-	-	-	-	-
Elosuchus_broinae	1	2	1	1	?	1	1	0	0	0	3	?	?	0	?	0	2	0	0	?	?	?	?	?	?	2	1	1	?	0	0	?	0	1	0	?	0	0	1	0	0	0	?	0	0	2	2	-	0	1	?	0	0	1	2	?	1	?	0	1	1	1	?	?	0	0	0	1	?	1	0	1	0	0	1	?	?	0	2	0	1	?	0	0	-	-	-	0	0	-	-	-	-	0	1	1	?	0	0	0	0	2	0	0	0	1	0	0	0	?	0	0	0	0	-	0	0	0	0	0	1	0	0	?	?	1	?	1	0	0	0	0	2	0	0	0	0	1	1	1	1	0	0	0	0	?	0	?	1	0	1	0	0	0	?	?	?	?	?	-	-	1	0	?	?	?	?	3	0	1	0	1	?	2	0	?	0	0	1	1	2	0	2	?	1	0	0	?	0	0	0	1	2	0	0	1	0	?	2	1	?	2	0	1	1	0	?	?	1	?	?	?	?	?	1	1	0	0	?	0	1	0	0	2	0	0	0	1	0	1	0	0	0	?	?	?	1	1	?	0	?	1	2	?	?	?	?	0	0	1	?	?	0	1	0	?	?	?	?	?	?	0	?	?	?	0	?	1	?	?	?	0	?	?	0	?	?	?	?	0	1	1	?	0	0	0	0	1	2	1	?	?	?	?	?	?	?	2	0	0	1	0	0	0	1	?	?	0	1	?	?	0	0	0	0	?	0	0	0	?	?	?	1	0	?	?	?	0	?	0	1	0	1	1	0	0	0	?	?	?	0	0	0	0	1	?	?	?	?	?	0	-	?	0	?	?	?	?	0	?	0	0	?	?	?	?	?	?	?	?	?	?	?	?	?	?	?	?	?	?	?	?	?	?	?	?	?	?	?	?	?	?	?	?	?	?	?	?	?	?	?	?	?	?	?	?	?	?	?	?	?	?	?	?	?	?	?	?	?	?	?	?	?	?	?	?	?	?	?	?	?	?	?	?	?	?	?	?	?	?	?	?	?	?	?	?	?	?	?	?	?	?	?	?	?	?	?	?	?	?	?	?	?	?	?	?	?	?	?	?	?	1	?	?	?	?	?	?	?	?	?	?	?	?	?	?	?	?	?	?	?	?	?	?	?	?	?	-	-	-	-	-
Vectisuchus_leptognathus	1	[12]	?	1	?	0	1	0	0	0	3	?	?	0	?	0	2	?	0	?	?	?	?	?	?	2	1	?	1	0	0	-	0	1	0	?	?	?	1	?	0	?	?	?	?	?	?	?	?	?	?	0	0	1	?	?	?	?	0	1	?	1	?	?	0	0	0	1	0	1	?	1	0	0	1	?	?	0	1	0	1	0	0	0	-	-	-	0	0	-	-	-	-	0	1	1	?	0	0	0	0	2	0	0	0	1	0	0	0	?	0	0	0	0	-	0	0	0	0	?	1	0	?	?	?	1	?	1	0	0	0	0	2	?	?	0	?	0	1	?	1	0	0	0	0	?	?	?	?	0	2	1	0	0	0	0	0	0	0	-	-	1	0	?	?	0	?	?	0	1	0	?	0	2	0	?	1	?	?	?	2	0	2	?	1	0	0	?	0	1	0	1	2	?	0	1	0	?	?	1	?	0	?	1	?	0	1	?	0	?	?	?	?	?	1	1	?	0	?	?	?	0	?	2	0	0	0	1	0	?	?	0	0	?	?	?	?	?	?	0	?	1	?	?	?	?	?	0	0	1	1	?	0	1	0	1	?	2	1	0	2	?	?	?	?	0	?	1	?	?	?	?	?	?	?	0	?	?	?	?	1	1	0	?	?	?	0	?	?	?	?	?	?	?	?	?	?	?	?	?	?	0	?	?	?	?	?	?	?	?	?	?	?	?	?	?	?	?	?	?	?	?	?	?	?	?	?	0	0	0	1	0	1	1	?	0	0	0	?	?	0	0	0	?	?	?	?	?	?	?	0	?	?	0	0	?	?	?	0	0	0	?	?	?	?	?	?	?	?	?	?	?	?	?	?	?	?	?	?	?	?	?	?	?	?	?	?	?	?	?	?	?	?	?	?	?	?	?	?	?	?	?	?	?	?	?	?	?	?	?	?	?	?	?	?	?	?	?	?	?	?	?	?	?	?	?	?	?	?	?	?	?	?	?	?	?	?	?	?	?	?	?	?	?	?	?	?	?	?	?	?	?	?	?	?	?	?	?	?	?	?	?	?	?	?	?	?	?	?	?	?	1	?	?	1	?	?	?	?	?	?	?	?	?	?	?	?	?	?	?	0	?	?	?	?	?	?	-	-	-	-	-
Pholidosaurus_schaumburgensis	1	0	1	1	?	1	1	0	0	0	1	?	?	0	?	0	2	0	0	?	?	?	1	?	?	2	1	?	?	0	0	-	?	?	?	?	?	?	?	?	?	?	?	0	?	?	?	?	?	?	?	?	0	?	?	?	?	?	?	?	?	1	?	?	0	0	0	1	?	0	?	1	0	0	1	0	0	0	1	0	1	0	0	0	-	-	-	0	0	-	-	-	-	0	1	1	1	0	0	0	0	0	0	0	0	2	0	0	0	?	0	0	?	0	-	0	0	0	0	?	1	0	0	?	?	0	?	0	0	0	?	0	2	0	0	0	0	1	1	1	1	0	0	0	0	?	?	?	1	0	0	0	0	0	0	0	0	0	0	-	-	1	?	1	0	0	?	1	0	1	0	?	0	?	?	?	1	2	1	?	2	?	2	?	1	0	0	?	0	0	0	1	2	0	0	1	0	?	?	1	0	0	0	1	?	?	?	?	?	?	?	?	?	?	1	1	0	0	?	?	?	?	?	2	0	0	0	?	?	?	?	?	?	1	1	1	1	?	?	0	2	1	2	?	0	0	0	0	0	1	1	1	0	1	0	1	2	?	?	?	?	?	?	?	?	?	?	1	?	?	?	?	?	?	?	?	?	?	?	?	1	1	1	?	?	?	0	1	4	1	?	?	?	?	?	?	?	1	0	0	2	0	?	?	0	?	?	0	?	?	?	?	?	?	?	?	?	0	0	0	?	0	?	0	?	?	0	0	?	0	1	0	1	1	0	0	0	0	?	?	0	0	0	?	?	?	?	?	?	0	0	-	?	0	0	0	4	?	0	0	0	?	?	?	?	?	?	0	?	?	?	?	0	0	0	?	?	?	?	?	?	?	?	?	?	?	?	?	?	?	?	?	?	?	?	?	?	?	?	?	?	?	?	?	?	?	?	?	?	?	?	0	?	?	0	0	?	0	?	?	?	?	?	?	?	?	?	?	?	?	?	?	?	?	?	?	?	?	?	?	?	?	?	?	?	?	?	?	?	?	?	?	?	?	?	?	?	?	?	?	?	?	?	?	?	?	?	?	?	?	?	1	?	1	?	[01]	?	?	1	?	0	0	?	?	?	?	?	?	?	?	?	?	?	?	?	?	?	-	-	-	-	-
Pholidosaurus_sp	1	2	1	1	2	1	1	0	0	0	3	?	?	0	?	0	2	0	0	?	?	?	?	?	?	2	1	?	?	?	0	-	0	1	0	?	0	0	1	0	0	0	?	0	0	1	1	-	0	1	1	0	0	1	2	?	1	?	0	1	0	1	?	?	0	0	0	1	0	0	0	1	0	0	1	?	?	0	1	0	1	0	0	0	-	-	-	0	0	-	-	-	-	0	1	1	1	0	0	0	0	0	0	0	0	1	0	0	0	0	0	0	0	0	-	0	0	0	0	0	1	0	0	?	?	0	0	1	0	0	0	0	2	0	0	0	0	1	1	1	1	0	0	0	0	1	0	2	1	0	1	0	0	0	0	0	0	0	0	-	-	?	0	1	0	0	?	1	0	1	0	1	0	2	0	1	1	2	?	?	2	0	2	?	1	0	0	1	0	1	0	1	2	0	0	0	0	?	2	1	?	0	0	1	1	0	1	?	0	0	0	?	0	0	1	1	0	0	?	?	?	0	0	2	0	0	0	1	0	1	0	0	0	1	?	?	1	?	0	0	2	1	2	?	0	?	0	0	0	1	1	1	0	1	0	1	?	1	2	0	2	0	0	0	-	-	-	1	?	?	?	0	?	?	?	0	?	?	?	?	1	1	?	?	?	0	0	1	3	1	?	?	?	?	?	?	?	0	0	0	1	0	0	0	1	0	0	0	1	0	1	0	0	?	0	0	0	0	0	0	?	?	?	?	0	?	?	?	?	0	1	0	1	1	0	0	0	0	?	?	0	0	0	?	1	1	0	?	?	0	0	?	?	0	0	?	4	0	0	0	0	0	?	?	?	?	?	?	?	?	?	?	?	?	?	?	?	?	?	?	?	?	?	?	?	?	?	?	?	?	?	?	?	?	?	?	?	?	?	?	?	?	?	?	?	?	?	?	?	?	?	?	?	?	?	?	?	?	?	?	?	?	?	?	?	?	?	?	?	?	?	?	?	?	?	?	?	?	?	?	?	?	?	?	?	?	?	?	?	?	?	?	?	?	?	?	?	?	?	?	?	?	?	?	?	?	?	?	?	?	?	1	1	1	?	0	2	0	1	0	0	0	0	0	2	1	0	1	?	?	?	?	?	?	?	?	?	-	-	-	-	-
Meridiosaurus_vallisparadisi	?	?	?	?	?	2	1	0	0	?	3	?	?	?	?	?	?	0	?	?	?	?	?	?	?	?	1	1	1	?	?	?	0	1	0	?	0	0	1	0	0	1	?	0	0	1	1	-	1	1	1	0	0	1	2	?	1	?	2	1	-	?	?	?	0	?	?	?	0	2	?	?	?	?	?	?	?	?	?	?	?	?	?	?	?	?	?	?	?	?	?	?	?	?	?	?	?	?	?	?	?	?	?	?	?	?	?	?	?	?	?	?	?	?	?	?	?	?	?	?	?	?	?	?	?	?	?	?	?	?	?	?	?	?	?	?	?	?	?	?	?	?	?	?	?	?	?	?	?	?	?	?	?	?	?	?	?	?	?	?	?	?	?	?	?	?	?	?	?	?	?	?	?	?	?	?	?	?	1	0	?	?	?	?	?	0	?	?	?	?	?	?	?	?	?	?	?	?	?	?	?	?	?	?	?	?	?	?	?	?	?	?	?	?	?	?	?	?	?	?	?	?	?	?	?	?	?	?	?	?	?	?	?	?	?	?	?	?	?	?	?	?	?	?	?	?	?	?	?	?	?	?	?	?	?	?	?	?	?	?	?	?	?	?	?	?	?	?	?	?	?	?	?	?	?	?	?	?	?	?	?	?	?	?	?	?	0	1	3	?	?	?	?	?	?	?	?	1	0	0	2	?	0	0	?	0	?	?	?	?	?	?	?	?	?	?	?	?	?	?	?	?	?	0	?	?	?	?	?	?	?	?	?	?	?	?	?	?	?	?	?	0	?	?	?	1	0	?	?	?	?	?	?	?	?	?	?	?	?	?	?	?	?	?	?	?	?	?	?	?	?	?	?	?	?	?	?	?	?	?	?	?	?	?	?	?	?	?	?	?	?	?	?	?	?	?	?	?	?	?	?	?	?	?	?	?	?	?	?	?	?	?	?	?	?	?	?	?	?	?	?	?	?	?	?	?	?	?	?	?	?	?	?	?	?	?	?	?	?	?	?	?	?	?	?	?	?	?	?	?	?	?	?	?	?	?	?	?	?	?	?	?	?	?	?	?	?	?	?	?	?	?	?	?	?	?	?	?	?	?	?	?	?	?	?	1	0	?	?	?	?	?	?	?	?	?	?	-	-	-	-	-
Chalawan_thailandicus	1	?	?	?	?	1	0	0	1	0	?	?	?	?	?	0	2	0	?	?	?	?	?	?	?	?	1	?	?	?	?	?	0	1	?	?	?	?	1	?	?	1	?	0	0	?	2	-	1	1	?	0	0	?	?	?	?	?	0	?	0	1	?	?	0	0	?	?	?	0	0	1	0	0	1	?	?	?	?	?	?	?	?	?	?	?	?	?	?	?	?	?	?	?	1	1	?	?	0	0	0	3	?	?	0	?	0	0	?	?	0	?	?	?	?	?	?	?	?	0	1	?	?	?	?	1	?	?	?	0	?	?	?	?	?	?	0	?	?	?	1	0	0	0	0	?	0	?	?	?	[12]	?	?	?	?	?	?	?	?	-	-	?	?	?	?	?	?	?	?	?	?	?	?	?	?	?	?	?	?	?	?	?	?	?	?	?	?	?	?	?	?	?	?	?	?	?	?	?	?	?	?	?	1	?	?	?	?	?	?	?	?	?	?	?	?	?	?	?	?	?	?	?	?	?	?	?	?	?	?	?	?	?	?	?	?	?	1	?	?	0	?	?	2	0	?	?	?	0	0	1	1	1	?	3	0	?	?	2	4	1	2	0	?	?	?	?	?	1	?	?	?	0	?	?	?	?	?	?	?	?	?	?	?	?	?	?	?	1	4	1	?	?	?	?	?	?	?	1	0	0	2	0	?	?	0	0	0	0	1	0	0	0	1	0	?	0	0	0	0	0	?	?	?	?	?	?	?	?	?	?	1	0	1	1	?	?	?	?	?	?	0	0	?	?	?	?	?	?	?	?	?	?	?	?	?	?	?	?	?	?	0	?	?	?	?	?	?	?	?	?	?	?	?	?	?	?	?	?	?	?	?	?	?	?	?	?	?	?	?	?	?	?	?	?	?	?	?	?	?	?	?	?	?	?	?	?	?	?	?	?	?	?	?	?	?	?	?	?	?	?	?	?	?	?	?	?	?	?	?	?	?	?	?	?	?	?	?	?	?	?	?	?	?	?	?	?	?	?	?	?	?	?	?	?	?	?	?	?	?	?	?	?	?	?	?	?	?	?	?	?	?	1	?	?	?	?	?	?	?	?	?	?	?	?	?	?	?	?	?	?	?	?	?	?	?	?	?	-	-	-	-	-
Sarcosuchus_hartti	?	?	?	?	?	?	?	?	1	?	?	?	?	?	?	?	?	?	?	?	?	?	?	?	?	?	1	?	?	?	?	0	?	?	?	?	?	?	?	?	?	?	?	0	?	?	?	?	?	?	?	?	?	?	?	?	?	?	?	?	?	?	?	?	?	?	?	?	?	?	?	?	?	?	?	?	?	?	?	?	?	?	?	?	?	?	?	?	?	?	?	?	?	?	?	?	?	?	?	?	?	?	?	?	?	?	?	?	?	?	?	?	?	?	?	?	?	?	?	?	?	?	?	?	?	?	?	?	?	?	?	?	?	?	?	?	?	?	?	?	?	?	?	?	?	?	?	?	?	?	?	?	?	?	?	?	?	?	?	?	?	?	?	?	?	?	?	?	?	?	?	?	?	?	?	?	?	?	?	?	?	?	?	?	?	?	?	?	?	?	?	?	?	?	?	?	?	?	?	?	?	?	?	?	?	?	?	?	?	?	?	?	?	?	?	?	?	?	?	?	?	?	?	?	?	?	?	?	?	?	?	?	?	?	?	?	?	?	?	?	?	?	?	?	?	?	?	?	?	?	?	?	0	3	0	?	?	?	?	?	?	0	0	?	?	?	?	?	?	?	?	?	?	?	?	?	?	?	?	?	?	?	?	?	?	?	?	?	?	?	?	?	?	?	?	?	?	?	?	?	?	?	?	?	?	?	?	0	?	0	0	0	0	0	0	0	1	0	0	0	?	?	?	?	?	?	?	0	0	?	2	0	?	?	?	?	?	?	?	?	?	?	?	?	?	?	?	?	?	?	?	?	?	?	?	?	?	?	?	0	?	?	?	?	?	?	?	?	?	?	?	?	?	?	?	?	?	?	?	?	?	?	?	?	?	?	?	?	?	?	?	?	?	?	?	?	?	?	?	?	?	?	?	?	?	?	?	?	?	?	?	?	?	?	?	?	?	?	?	?	?	?	?	?	?	?	?	?	?	?	?	?	?	?	?	?	?	?	?	?	?	?	?	?	?	?	?	?	?	?	?	?	?	?	?	?	?	?	?	?	?	?	?	?	?	?	?	?	?	?	?	?	?	?	?	?	?	?	?	?	?	?	?	?	?	?	?	?	?	?	?	?	?	?	?	?	?	-	-	-	-	-
Sarcosuchus_imperator	1	2	1	1	?	1	0	0	1	0	1	?	?	0	?	0	2	0	0	?	?	?	?	?	?	2	1	?	?	0	0	0	0	1	0	?	0	0	1	0	0	1	?	0	0	1	2	-	1	1	?	0	0	1	2	?	1	?	0	1	0	1	?	?	0	0	0	1	?	0	0	1	0	0	1	?	0	0	1	0	1	0	0	0	-	-	-	0	0	-	-	-	-	0	1	1	1	0	0	0	0	3	0	0	0	0	0	0	0	0	0	0	?	0	-	0	0	0	0	0	1	0	0	?	?	1	?	0	0	0	0	0	2	0	0	0	0	1	1	1	1	0	0	0	0	?	0	2	1	0	2	1	0	0	0	0	0	0	0	-	-	1	?	1	0	0	?	1	0	1	0	?	?	2	0	1	1	0	1	0	2	0	2	?	1	0	?	?	0	1	0	?	2	0	0	1	?	?	?	1	?	2	1	1	1	0	1	?	0	?	?	?	?	0	1	1	0	0	?	?	1	?	0	2	0	0	0	1	?	?	?	?	0	?	1	1	1	1	?	0	2	1	2	?	0	0	0	0	0	1	1	1	0	3	0	?	?	1	0	0	2	0	?	?	?	0	?	?	?	?	1	0	1	1	0	0	?	0	?	?	1	?	1	0	0	0	0	1	4	1	?	?	?	?	?	?	?	1	0	0	2	0	?	?	0	?	?	0	1	?	?	0	0	0	0	0	1	0	0	?	?	0	1	0	0	?	?	0	0	0	2	0	1	1	0	0	0	0	?	?	0	0	0	0	1	1	0	?	?	0	0	-	0	0	0	?	?	0	0	0	0	0	?	?	?	0	0	0	?	?	?	?	0	?	?	?	?	0	0	?	?	?	?	0	?	?	?	?	?	?	?	0	?	?	?	?	?	?	?	?	?	?	?	?	0	1	0	?	1	?	?	0	0	0	0	?	?	?	?	?	?	?	?	?	?	1	1	?	2	?	?	1	0	?	1	0	0	?	0	0	0	0	?	?	0	1	0	0	?	0	0	?	1	1	0	?	?	?	?	?	?	?	?	?	?	?	?	?	?	?	?	1	?	1	?	1	2	0	1	?	0	0	0	0	2	1	0	?	?	?	?	?	?	0	0	?	?	-	-	-	-	-
cf_Terminonaris_robusta	1	?	?	0	?	1	1	0	0	0	1	?	?	0	?	0	2	?	0	?	?	?	?	?	?	?	1	?	1	?	0	-	0	1	0	?	0	0	1	0	?	1	?	0	1	1	2	-	1	1	?	?	0	1	2	?	1	?	0	1	0	1	?	?	0	?	0	1	?	0	0	1	0	0	1	?	0	0	2	0	0	0	0	0	-	-	-	0	0	-	-	-	-	0	1	1	1	0	0	0	0	0	0	0	0	0	0	0	0	0	0	0	?	0	-	0	0	0	0	0	1	1	0	?	?	0	?	0	0	0	?	0	2	0	0	0	0	1	1	1	1	1	0	0	0	?	0	?	1	0	0	0	0	0	0	0	0	0	0	-	-	1	1	1	0	1	?	?	0	1	0	?	?	2	0	?	1	2	?	?	2	0	2	?	1	?	0	?	0	0	0	?	2	0	0	?	?	?	2	?	?	2	0	1	?	0	1	?	0	?	?	?	?	?	1	1	0	0	?	0	?	?	0	2	0	0	0	1	0	1	0	0	0	?	?	?	1	?	?	0	?	1	?	?	0	0	0	0	0	1	?	?	0	1	0	1	?	1	?	0	2	?	?	?	?	0	0	?	?	?	0	0	0	0	0	?	?	?	?	?	1	1	0	?	?	?	0	1	?	1	?	?	?	?	?	?	?	1	0	0	3	0	?	?	0	?	?	?	?	?	?	0	0	0	1	0	?	0	0	?	?	0	1	0	?	?	?	?	?	?	?	0	1	1	0	0	0	0	?	?	0	0	0	?	1	1	0	?	?	0	0	?	0	0	0	?	?	?	0	0	0	?	?	?	?	0	0	0	?	?	?	?	0	?	?	?	?	?	?	?	0	0	?	0	?	0	0	0	0	?	?	0	?	?	?	?	?	?	?	?	?	0	2	?	0	1	0	0	?	?	0	0	0	0	?	0	?	0	0	0	?	1	0	0	1	1	1	?	?	?	?	1	0	?	1	0	?	?	0	0	0	0	?	?	0	1	0	?	?	0	0	2	2	1	0	?	?	1	?	1	1	1	1	?	0	?	?	0	?	?	?	1	?	1	1	1	2	0	1	?	0	0	0	0	2	1	0	?	?	?	?	?	?	?	?	?	?	-	-	-	-	-
Oceanosuchus_boecensis	1	?	1	?	?	1	1	0	0	?	1	?	?	0	?	0	2	?	?	?	?	?	?	?	?	2	1	?	1	0	0	0	0	1	0	?	0	0	1	0	?	1	?	0	0	1	2	-	0	1	?	0	0	?	2	?	1	?	0	1	0	1	?	?	0	?	0	1	?	0	?	?	0	0	?	?	?	0	0	0	0	?	0	0	-	-	-	0	0	-	-	-	-	0	1	1	?	0	0	0	0	0	0	0	0	0	0	0	0	?	0	?	0	0	-	0	0	0	0	0	1	0	0	?	?	0	?	0	0	0	0	0	2	0	0	0	0	1	?	?	1	0	0	0	0	1	0	2	1	0	0	0	0	0	?	?	?	?	?	-	-	1	?	?	?	0	?	?	0	1	0	?	?	?	0	?	?	?	?	?	?	?	2	?	1	?	?	?	?	?	?	1	2	?	?	?	?	?	?	?	?	?	0	1	1	0	1	?	0	0	0	0	0	?	1	1	0	0	?	?	1	?	?	?	0	0	0	1	0	1	0	0	0	?	?	?	1	?	0	0	?	?	?	?	0	0	0	?	0	1	?	?	0	1	0	1	?	0	-	-	2	?	?	?	?	0	0	1	?	?	?	?	?	?	?	?	?	0	1	?	?	1	?	?	?	?	0	1	2	1	?	?	?	?	?	?	?	1	0	0	3	0	0	0	1	?	?	?	?	?	?	?	?	?	?	?	?	?	?	?	?	1	1	0	?	?	?	?	?	?	?	0	1	1	?	0	0	0	?	?	0	0	0	?	1	1	0	?	?	0	0	-	0	0	0	?	?	0	0	0	0	0	?	1	?	?	?	0	0	?	?	?	0	0	0	?	?	?	?	?	?	0	?	?	?	?	?	?	?	?	?	?	?	?	?	?	0	?	?	?	?	?	?	?	?	?	?	?	?	?	?	?	?	?	?	?	?	?	?	?	?	?	?	?	?	?	?	?	?	?	?	?	?	?	?	0	0	?	0	0	0	0	?	?	?	1	0	?	?	?	?	?	?	?	?	?	?	?	?	?	?	?	?	?	0	?	?	?	?	?	?	1	?	1	?	?	?	0	1	?	0	0	0	0	2	1	0	?	?	?	?	?	?	?	1	?	?	-	-	-	-	-
Pholidosaurus_purbeckensis	1	1	1	1	?	1	1	0	0	0	3	?	?	0	?	0	1	0	0	?	?	?	?	1	?	2	1	?	?	?	0	-	?	?	?	?	?	?	?	?	?	?	?	?	?	?	?	?	?	?	?	?	?	?	?	?	?	?	?	?	?	1	0	?	0	0	0	1	?	0	0	1	0	0	0	0	?	0	1	0	1	0	0	0	-	-	-	0	0	-	-	-	-	0	1	1	1	0	0	0	0	0	0	0	0	1	0	0	0	0	0	0	0	0	-	0	0	0	0	0	1	0	0	?	?	0	0	0	0	0	0	2	2	0	0	0	0	1	1	1	1	1	0	0	0	1	0	2	1	1	0	0	0	1	1	0	0	0	0	-	-	1	0	0	0	0	?	2	0	1	0	1	0	2	0	1	1	2	?	?	2	0	2	?	1	?	0	?	?	?	?	?	2	0	0	1	0	?	2	1	?	0	0	1	1	3	1	?	0	0	0	0	0	0	1	1	0	0	?	0	1	?	0	2	0	0	0	1	0	1	0	0	0	1	1	1	1	1	0	?	2	1	3	?	?	?	?	?	?	?	?	?	?	0	1	?	?	?	?	?	?	0	0	?	?	?	?	1	?	?	?	?	?	?	?	?	?	?	?	?	?	?	?	?	?	?	?	?	?	1	?	?	?	?	?	?	?	?	?	?	?	?	?	?	?	?	0	?	?	?	?	?	?	?	?	?	?	?	?	?	?	0	?	?	?	?	0	?	?	?	?	0	?	?	0	0	?	0	?	?	0	0	0	0	1	1	0	?	?	?	0	?	?	?	?	?	?	0	?	?	0	0	0	1	?	?	?	0	?	?	?	?	0	?	?	?	?	?	?	?	?	?	?	?	?	?	?	?	?	?	?	?	?	?	?	?	?	?	?	?	?	0	2	?	?	?	?	?	?	0	?	0	0	0	0	?	?	?	?	?	?	?	?	?	?	?	?	?	?	?	?	?	?	?	?	?	0	?	0	0	?	?	?	?	?	?	?	?	?	0	0	?	?	?	?	?	?	?	?	?	?	?	?	?	?	?	?	?	?	?	?	1	1	1	1	?	?	0	1	?	0	0	0	0	2	1	0	1	?	?	?	?	?	?	?	?	?	-	-	-	-	-
Fortignathus_felixi	?	?	?	?	?	[12]	?	?	0	?	?	?	?	?	?	?	?	?	?	?	?	?	?	?	?	?	1	?	?	?	?	0	?	?	?	?	?	?	?	?	?	?	?	?	?	?	?	?	?	?	?	?	?	?	?	?	?	?	?	?	?	?	?	?	?	?	?	?	?	2	?	?	?	0	?	?	?	?	?	?	?	?	?	?	?	?	?	?	?	?	?	?	?	?	?	?	?	?	?	?	?	?	?	?	?	?	?	?	?	?	?	?	?	?	?	?	?	?	?	?	?	?	?	?	?	?	?	?	?	?	?	?	?	?	?	?	?	?	?	?	?	?	?	?	?	?	?	?	?	?	?	?	?	?	?	?	?	?	?	?	?	?	?	?	?	?	?	?	?	?	?	?	?	?	?	?	?	?	?	?	?	?	?	?	?	?	?	?	?	?	?	?	?	?	?	?	?	?	?	?	?	?	?	?	?	?	?	?	?	?	?	?	?	?	?	?	?	?	?	?	?	?	?	?	?	?	?	?	?	?	?	?	?	?	?	?	?	?	?	?	?	?	?	?	?	?	0	0	0	1	?	?	0	0	1	?	?	[12]	?	0	?	0	0	?	?	0	?	1	?	?	?	?	?	?	?	?	?	?	?	?	?	?	?	?	?	?	?	?	?	?	?	?	?	?	?	?	?	?	?	?	?	?	?	?	2	?	?	0	1	0	0	0	1	1	1	1	0	0	0	1	?	?	?	?	?	?	?	1	?	?	?	0	?	?	?	?	?	?	?	?	?	?	?	?	?	?	?	?	?	?	?	?	?	?	?	?	?	?	?	?	?	?	?	?	?	?	?	?	?	?	?	?	?	?	?	?	?	?	?	?	?	?	?	?	?	?	?	?	?	?	?	?	?	?	?	?	?	?	?	?	?	?	?	?	?	?	?	?	?	?	?	?	?	?	?	?	?	?	?	?	?	?	?	?	?	?	?	?	?	?	?	?	?	?	?	?	?	?	?	?	?	?	?	?	?	?	?	?	?	?	?	?	?	?	?	?	?	?	?	?	?	?	?	?	?	?	?	?	?	?	?	?	?	?	?	?	?	?	?	?	?	?	?	?	?	?	?	?	?	?	?	?	?	?	?	?	?	-	-	-	-	-
Acherontisuchus_guajiraensis	?	?	?	?	?	1	1	?	0	?	0	?	?	?	?	?	?	?	?	?	?	?	?	?	?	?	1	?	?	?	?	0	?	?	?	?	?	?	?	?	?	?	?	?	?	?	?	?	?	?	?	?	?	?	?	?	?	?	?	?	?	?	?	?	?	?	?	?	?	0	?	?	?	?	?	?	?	?	?	?	?	?	?	?	?	?	?	?	?	?	?	?	?	?	?	?	?	?	?	?	?	?	?	?	?	?	?	?	?	?	?	?	?	?	?	?	?	?	?	?	?	?	?	?	?	?	?	?	?	?	?	?	?	?	?	?	?	?	?	?	?	?	?	?	?	?	?	?	?	?	?	?	?	?	?	?	?	?	?	-	-	?	?	?	?	?	?	?	?	?	?	?	?	?	?	?	?	?	?	?	?	?	?	?	?	?	?	?	?	?	?	?	?	?	?	?	?	?	?	?	?	?	?	?	?	?	?	?	?	?	?	?	?	?	?	?	?	?	?	?	?	?	?	?	?	?	?	?	?	?	?	?	?	?	?	?	?	?	?	?	?	?	?	?	?	?	0	0	0	1	?	?	?	?	1	3	?	1	?	0	2	0	?	?	?	?	?	1	?	?	?	?	?	?	?	0	1	?	?	0	2	?	2	?	?	1	?	?	?	?	?	?	?	?	?	?	?	?	?	?	?	?	?	?	[12]	?	?	0	?	0	?	0	?	?	?	0	0	1	1	0	?	?	?	?	?	?	?	?	?	?	?	0	?	?	0	0	0	?	?	?	0	0	0	0	1	1	0	?	?	?	?	?	?	?	?	?	4	0	?	0	0	?	?	?	?	?	?	?	?	?	?	?	0	?	?	?	?	?	?	?	?	?	?	?	?	?	?	?	?	?	?	?	?	?	?	?	?	?	?	?	?	?	?	?	?	?	?	?	?	?	?	?	?	?	?	?	?	?	?	?	?	?	?	?	?	1	1	?	?	?	?	?	?	?	?	?	0	?	0	0	0	?	0	0	0	1	0	?	?	0	0	?	?	1	0	?	?	1	?	1	1	1	1	?	?	?	?	?	?	?	?	?	?	?	?	?	?	?	?	?	?	?	?	?	?	?	?	?	?	?	?	?	?	?	?	?	?	-	-	-	-	-
Anthracosuchus_balrogus	1	?	?	0	2	0	0	0	0	0	1	?	?	0	?	0	2	0	0	?	?	?	?	?	?	?	1	?	?	0	?	?	0	1	1	?	1	1	1	0	0	0	?	1	0	1	1	0	2	1	0	0	0	2	2	?	1	?	0	1	1	1	0	?	1	0	0	1	0	1	1	?	0	0	?	?	?	0	1	0	?	?	0	0	-	-	-	0	0	-	-	-	-	0	1	1	1	0	0	0	0	0	0	0	1	0	0	0	0	?	0	0	0	0	-	1	1	0	0	0	0	-	1	?	?	0	0	0	0	0	?	0	2	1	0	1	0	0	1	1	1	0	0	0	0	1	0	?	1	0	0	0	?	?	1	?	?	?	0	-	-	?	0	0	0	1	?	?	?	1	?	?	?	?	?	1	?	?	1	?	2	0	2	?	1	?	?	5	0	1	0	0	2	?	?	1	0	?	?	?	?	?	2	1	?	?	?	?	?	?	?	?	?	?	?	?	1	0	?	?	?	?	?	?	?	?	?	?	?	?	?	0	?	?	?	?	?	1	0	1	?	?	?	?	?	?	?	?	?	?	?	?	?	?	?	?	?	?	?	?	?	?	?	?	?	?	?	?	?	?	?	?	?	?	?	?	?	?	?	0	?	?	?	?	?	?	0	?	0	0	?	?	?	?	?	?	?	0	0	?	0	0	0	0	?	0	0	?	?	?	?	?	?	?	?	?	?	?	?	?	?	0	?	0	?	?	1	?	?	0	?	0	?	?	?	0	0	0	?	?	0	0	0	0	0	1	?	?	?	?	?	?	?	?	?	?	?	?	?	?	?	?	?	?	?	?	0	0	?	?	?	?	0	?	?	?	?	?	?	?	?	?	?	1	?	?	?	?	?	?	?	?	?	?	?	?	?	?	0	0	?	?	?	?	?	?	?	?	?	?	?	?	?	?	?	?	?	?	?	?	?	?	?	?	?	?	?	?	?	?	?	?	?	?	?	?	?	?	?	?	?	?	?	?	?	?	?	?	?	?	?	?	?	?	?	?	?	?	?	?	?	?	?	?	?	?	?	?	?	?	?	1	?	?	?	?	?	?	?	0	?	?	?	0	2	?	0	?	?	?	?	?	?	?	?	?	?	-	-	-	-	-
Arambourgisuchus_khouribgaensis	1	?	?	0	?	1	1	0	0	0	1	?	?	2	?	1	0	0	?	?	?	?	?	?	?	?	1	0	0	?	0	-	0	1	0	?	?	?	1	0	?	0	?	0	1	?	0	0	0	1	?	0	0	?	2	?	1	?	0	1	0	1	?	?	1	?	0	1	?	0	1	?	0	0	?	?	?	0	2	0	0	0	0	0	-	-	-	0	0	-	-	-	-	0	1	1	?	0	0	0	1	0	0	0	1	0	0	1	0	?	1	0	0	0	-	0	0	0	0	0	0	0	0	?	?	?	?	0	1	0	?	2	2	?	0	0	1	?	?	?	1	2	1	0	0	?	0	1	1	0	0	0	0	0	0	?	?	?	?	-	-	?	0	?	?	1	?	?	?	1	?	?	0	?	?	?	0	?	?	?	[12]	0	2	?	1	?	?	?	0	0	0	?	2	1	?	1	0	?	2	?	?	?	2	?	?	3	?	?	?	0	?	?	?	?	?	?	1	0	?	0	?	0	0	2	0	?	0	?	1	1	1	?	0	?	?	?	?	?	?	1	?	?	?	?	?	?	?	?	0	?	?	?	0	0	0	?	?	?	?	?	?	0	?	?	?	0	?	?	?	?	?	?	?	?	0	?	?	?	?	?	?	?	?	?	?	?	0	2	1	0	?	?	?	?	?	?	?	0	0	1	0	0	?	?	?	?	?	0	?	?	?	?	1	1	1	1	?	1	?	?	?	?	?	0	?	?	?	?	?	?	?	0	1	?	0	0	?	?	?	?	?	?	?	?	1	1	0	?	?	0	0	-	0	?	?	?	?	?	?	?	?	?	?	?	?	?	?	?	?	?	?	?	?	?	?	?	?	?	?	?	?	?	?	?	?	?	?	?	?	?	?	?	?	?	?	?	?	?	?	?	?	?	?	?	?	?	?	?	?	?	?	?	?	?	?	?	?	?	?	?	?	?	?	?	?	?	?	?	?	?	?	?	?	?	?	?	?	?	?	?	?	?	?	?	?	?	?	?	?	?	?	?	?	?	?	?	?	?	?	?	?	?	?	?	?	?	?	?	?	?	?	?	?	?	?	?	?	?	?	?	?	?	?	?	?	?	?	?	?	?	?	?	?	?	?	?	?	-	-	-	-	-
Atlantosuchus_coupatezi	1	?	?	0	?	1	1	0	0	0	1	?	?	0	?	1	1	?	?	?	?	?	?	?	?	?	1	?	?	0	0	-	0	1	?	?	?	?	1	?	?	?	?	?	1	?	?	?	0	1	?	0	0	?	2	?	1	?	0	1	0	1	?	?	?	?	0	1	?	0	?	?	0	0	?	?	?	0	2	0	0	0	?	0	?	?	?	?	?	?	?	?	?	0	1	1	?	0	0	0	1	0	0	0	1	0	0	?	0	0	1	0	0	0	-	0	0	0	?	0	?	0	0	?	?	?	?	?	?	0	?	2	?	?	0	?	1	0	?	?	1	2	1	0	1	?	1	1	1	?	?	?	?	?	0	?	?	?	?	-	-	?	?	?	?	0	?	?	?	1	?	?	0	?	?	?	0	?	?	?	?	?	?	?	?	?	?	?	?	?	?	?	?	?	?	?	?	?	?	?	?	?	2	?	?	3	1	?	0	?	?	?	?	?	?	?	1	0	?	?	?	?	?	?	?	?	0	?	?	1	?	?	?	?	?	?	?	?	?	1	?	?	?	?	?	?	?	?	0	?	?	?	0	0	0	?	?	?	?	?	?	0	?	?	?	0	?	?	?	?	?	1	?	?	?	0	1	?	?	?	1	2	2	0	0	?	?	?	?	?	?	?	?	?	?	?	?	?	?	?	?	0	?	?	?	?	?	0	?	?	?	0	0	1	1	0	?	1	1	?	?	?	1	0	?	?	?	?	?	?	?	0	1	?	0	0	?	?	?	?	?	?	?	?	1	1	0	?	?	0	0	-	0	?	?	?	?	?	?	?	?	?	?	?	?	?	?	?	?	?	?	?	?	?	?	?	?	?	?	?	?	?	?	?	?	?	?	?	?	?	?	?	?	?	?	?	?	?	?	?	?	?	?	?	?	?	?	?	?	?	?	?	?	?	?	?	?	?	?	?	?	?	?	?	?	?	?	?	?	?	?	?	?	?	?	?	?	?	?	?	?	?	?	?	?	?	?	?	?	?	?	?	?	?	?	?	?	?	?	?	?	?	?	?	?	?	?	?	?	?	?	?	?	?	?	?	?	?	?	?	?	?	?	?	?	?	?	?	?	?	?	?	?	?	?	?	?	-	-	-	-	-
Cerrejonisuchus_improcerus	1	?	1	0	?	0	1	0	0	0	1	?	?	0	?	0	2	0	?	?	?	?	?	?	?	?	1	0	0	0	0	0	0	1	0	?	2	1	1	0	0	0	?	1	0	1	1	0	1	1	?	0	0	?	2	?	1	?	0	1	1	1	?	?	1	0	0	?	?	1	2	?	0	0	?	0	?	0	-	0	0	0	0	0	-	-	-	0	0	-	-	-	-	0	1	1	?	0	0	0	0	0	0	0	1	0	0	0	0	?	0	0	0	0	-	0	0	0	0	0	0	-	1	?	?	0	0	1	2	0	0	0	2	1	0	0	0	0	?	?	1	0	0	0	0	1	0	1	1	?	0	0	0	0	1	?	?	?	?	-	-	?	0	?	?	0	?	?	0	1	?	?	0	?	?	?	?	?	?	?	[12]	0	2	?	1	?	?	?	0	0	0	?	2	?	?	?	?	?	?	?	?	?	2	1	?	3	?	?	?	?	0	0	0	?	1	1	1	?	?	0	?	?	?	?	?	?	?	?	1	?	1	0	?	?	?	?	?	?	?	1	?	?	?	?	?	?	0	0	0	1	?	?	0	0	1	?	?	?	?	?	?	0	?	?	?	?	?	1	?	?	?	?	?	?	?	?	?	?	?	?	?	?	?	?	?	?	?	1	0	0	?	?	?	?	?	?	?	0	0	1	0	0	?	?	3	?	?	0	?	?	?	0	1	1	1	1	?	1	1	?	?	?	1	?	?	?	?	1	?	0	1	0	1	?	?	?	?	0	?	?	0	0	0	?	?	1	0	?	0	?	?	?	?	?	?	?	?	?	?	?	?	?	?	?	?	?	?	?	?	?	?	?	?	?	?	?	?	?	?	?	?	?	?	?	?	?	?	?	?	?	?	?	?	?	?	?	?	?	?	?	?	?	?	?	?	?	?	?	?	?	?	?	?	?	?	?	?	?	?	?	?	?	?	?	?	?	?	?	?	?	?	?	?	?	?	?	?	?	?	?	?	?	?	?	?	?	?	?	?	?	?	?	?	?	?	?	?	?	?	?	?	?	?	?	?	?	?	?	?	?	?	?	?	?	?	?	?	?	?	?	?	?	?	?	?	?	?	?	?	?	?	?	?	?	?	?	?	-	-	-	-	-
Chenanisuchus_lateroculi	1	?	1	0	?	0	1	0	0	0	1	?	?	0	?	0	2	?	?	?	?	?	?	?	?	?	1	?	?	0	0	?	0	1	0	?	?	1	1	0	0	0	?	1	0	?	?	?	1	1	?	0	0	?	2	?	1	?	0	1	1	1	?	?	1	?	0	1	?	0	?	1	0	0	0	?	?	0	1	0	0	0	0	0	-	-	-	0	0	-	-	-	-	0	1	1	1	0	0	0	0	0	0	0	1	0	0	0	0	0	1	0	?	0	-	0	0	0	0	0	1	0	0	?	?	0	?	0	0	0	0	2	2	0	0	0	0	0	1	1	1	1	0	0	0	?	0	1	1	0	0	0	0	0	0	0	0	0	0	-	-	?	0	?	?	0	?	1	0	?	0	?	0	?	?	?	0	?	?	?	?	?	?	?	?	?	?	?	?	?	?	?	?	?	?	?	?	?	?	?	?	?	2	1	?	3	1	?	0	?	?	?	?	?	1	1	1	0	?	0	?	?	?	?	?	?	0	?	1	1	?	?	0	?	?	?	1	?	0	1	?	1	3	?	?	?	?	?	?	?	?	?	?	?	?	?	?	?	?	?	?	?	?	?	?	0	?	?	?	?	?	?	?	?	?	?	?	?	?	?	?	2	?	?	?	1	0	?	1	?	?	?	?	?	?	?	?	?	0	?	?	0	?	?	?	?	?	?	?	?	?	?	?	?	?	?	?	?	?	?	?	0	1	?	?	?	?	?	?	?	?	0	1	?	0	0	?	?	?	?	?	?	?	?	?	?	?	?	?	?	?	?	?	?	?	?	?	?	?	?	?	?	?	?	?	?	?	?	?	?	?	?	?	?	?	?	?	?	?	?	?	?	?	?	?	?	?	?	?	?	?	?	?	?	?	?	?	?	?	?	?	?	?	?	?	?	?	?	?	?	?	?	?	?	?	?	?	?	?	?	?	?	?	?	?	?	?	?	?	?	?	?	?	?	?	?	?	?	?	?	?	?	?	?	?	?	?	?	?	?	?	?	?	?	?	?	?	?	?	?	?	?	?	?	?	?	?	?	?	?	?	?	?	?	?	?	?	?	?	?	?	?	?	?	?	?	?	?	?	?	?	?	?	?	?	?	?	-	-	-	-	-
Congosaurus_bequaerti	1	?	?	?	?	1	1	0	0	0	2	?	?	2	?	?	?	0	?	?	?	?	?	?	?	?	1	0	0	0	0	-	0	1	0	?	1	0	1	0	0	0	?	0	1	1	1	0	1	1	0	0	0	1	2	?	1	?	0	1	0	1	0	?	1	0	?	1	0	0	?	?	0	0	?	?	?	0	2	0	0	?	0	?	?	-	-	0	0	?	-	-	-	0	1	?	?	?	?	?	?	?	?	?	?	?	?	?	?	?	?	0	?	?	?	?	0	0	0	?	?	1	0	?	?	?	?	?	?	?	?	?	?	?	?	?	?	?	?	?	?	?	?	?	?	?	?	?	1	?	?	?	?	?	0	?	?	?	?	?	?	?	?	?	0	1	?	?	?	?	?	?	?	?	?	?	?	?	1	?	2	0	?	?	?	?	?	2	?	?	?	?	?	?	?	1	0	?	?	?	?	?	?	?	?	?	?	?	?	?	?	?	?	?	?	?	?	?	?	?	?	?	?	?	?	?	?	?	?	?	?	?	?	?	?	?	?	?	?	?	?	?	?	?	?	?	0	0	0	1	1	?	0	?	?	?	?	1	0	0	2	?	0	0	-	-	-	1	?	?	?	0	?	?	?	0	1	2	0	0	?	2	?	?	1	1	?	2	1	0	?	?	?	?	?	?	?	0	0	1	0	0	0	0	?	0	0	?	?	?	?	?	?	?	?	?	?	1	1	0	?	0	1	0	?	?	0	1	0	0	1	0	1	1	?	0	0	0	?	?	0	0	0	0	1	1	?	?	0	?	0	?	?	0	0	?	4	0	0	0	0	?	?	1	?	?	0	0	0	0	?	?	0	0	0	?	0	?	0	?	0	0	?	1	?	?	?	?	?	?	0	0	?	?	?	?	?	?	?	?	?	0	2	0	0	1	0	0	1	0	0	0	0	0	?	0	?	0	?	?	0	?	0	?	?	1	1	0	2	?	?	1	0	?	1	0	0	?	0	0	0	?	0	0	?	1	?	?	?	0	0	?	2	1	0	?	1	1	?	1	1	1	1	?	?	?	?	?	?	?	2	1	1	?	1	?	?	?	0	0	0	0	1	0	2	0	0	?	?	?	?	0	?	?	?	?	?	-	-	-	-	-
Dyrosaurus_maghribensis	1	5	1	0	?	1	1	0	0	0	1	?	?	0	?	0	1	0	0	?	?	?	?	?	?	2	1	0	0	0	0	-	0	1	0	?	?	?	1	0	0	0	?	0	1	?	0	0	0	1	?	0	0	?	2	?	1	?	0	1	0	1	?	?	1	0	0	1	?	0	1	?	0	0	?	?	?	0	0	0	0	0	0	0	-	-	-	0	0	-	-	-	-	0	1	1	1	0	0	0	0	0	0	0	1	0	0	1	0	0	1	0	?	0	-	0	0	0	0	0	0	0	0	?	?	0	?	1	2	0	0	2	2	1	0	0	0	0	1	1	1	2	0	0	0	?	0	0	1	0	0	0	0	0	0	0	0	0	0	-	-	1	0	1	0	0	?	1	?	1	0	?	0	2	0	1	0	?	1	0	2	0	2	?	1	0	?	?	0	0	0	1	2	1	0	1	0	?	2	1	?	?	2	1	1	3	1	?	0	?	?	?	?	?	1	1	1	0	?	1	?	0	0	2	0	1	0	?	1	1	1	?	0	?	?	?	1	?	?	1	?	1	3	?	?	?	0	0	0	1	1	1	0	0	0	?	?	1	0	0	2	0	?	?	?	0	?	1	?	?	0	1	0	?	?	0	1	2	0	?	1	2	2	?	?	1	0	2	3	0	?	?	?	?	?	?	?	0	0	1	0	0	?	?	?	?	0	0	?	?	?	0	1	1	1	?	?	1	1	?	?	0	1	?	?	0	?	1	0	0	0	0	1	1	0	0	0	0	?	?	0	0	0	?	?	1	0	?	0	0	0	-	0	0	0	?	?	?	0	0	0	?	0	1	?	0	0	0	0	?	?	?	?	0	0	?	?	0	0	?	0	0	0	1	?	0	0	0	0	?	?	?	?	?	?	?	?	?	?	?	?	0	?	?	?	1	0	0	?	?	?	0	0	0	?	0	?	0	?	?	?	1	0	0	1	1	1	0	2	?	?	1	0	?	1	0	0	?	0	0	0	0	?	?	0	1	0	0	?	0	0	?	?	1	0	?	1	1	?	1	1	1	1	?	?	?	0	0	0	?	?	1	?	1	?	?	?	0	0	?	0	0	1	0	?	0	?	?	?	?	?	?	?	?	?	?	?	-	-	-	-	-
Dyrosaurus_phosphaticus	1	?	?	0	?	1	1	0	0	0	1	?	?	0	?	0	2	0	?	?	?	?	?	?	?	?	1	0	0	0	0	-	0	1	0	0	1	0	1	0	0	0	?	0	1	?	0	0	1	1	?	0	0	?	2	?	1	?	0	1	0	1	?	?	1	0	0	1	?	0	1	1	0	0	0	?	?	0	0	0	0	?	0	0	-	-	-	0	0	-	-	-	-	0	1	1	1	0	0	0	0	0	0	0	1	0	0	1	0	0	1	0	?	0	-	0	0	0	0	0	0	0	0	?	?	0	?	1	2	0	0	2	2	1	0	0	0	0	1	1	1	2	0	0	0	1	0	0	1	0	0	0	0	0	0	0	0	0	0	-	-	?	?	1	0	0	?	1	1	1	0	?	0	2	0	1	0	?	?	?	2	0	2	?	1	0	0	?	0	0	0	1	2	1	0	1	0	?	2	?	?	2	2	1	?	3	1	?	0	?	0	0	0	0	?	?	1	0	?	1	1	0	0	2	0	1	0	1	1	1	1	1	0	?	1	1	1	?	?	1	?	1	3	?	?	?	0	0	0	1	?	?	0	0	0	?	?	?	?	?	?	0	?	?	?	0	0	1	?	?	?	?	?	?	?	?	?	?	?	?	?	2	?	?	?	1	0	2	2	0	?	?	?	?	?	?	?	0	0	1	0	0	?	?	?	?	0	0	?	?	?	0	1	1	1	1	?	1	1	?	?	0	1	0	0	0	?	1	0	0	1	0	1	1	0	0	0	0	?	?	0	0	0	?	1	1	0	?	0	0	0	-	0	0	0	?	?	?	0	0	0	?	?	?	?	?	?	0	?	?	?	?	?	?	?	?	?	?	?	?	?	?	?	1	?	?	?	?	?	?	?	?	?	?	?	?	?	?	?	?	?	?	?	?	?	?	?	?	?	0	?	?	?	?	?	?	?	?	?	?	?	?	?	?	?	?	?	?	?	?	?	?	?	?	?	?	?	?	?	?	?	?	?	?	?	?	?	?	?	?	?	?	?	?	?	?	?	?	?	?	?	?	?	?	?	?	?	?	?	?	?	1	?	1	?	?	?	?	0	?	0	0	1	0	?	?	?	?	?	?	?	?	?	?	?	?	?	-	-	-	-	-
Guarinisuchus_munizi	1	5	1	0	?	1	1	0	0	0	0	?	?	0	?	1	1	0	0	?	?	?	?	?	?	2	1	0	0	0	0	-	0	1	0	0	1	0	1	0	0	0	?	0	1	?	0	0	?	?	?	0	0	?	2	?	1	?	0	1	0	1	?	?	1	0	0	1	?	0	1	?	0	0	?	?	?	0	1	0	0	0	0	0	-	-	-	0	0	-	-	-	-	0	1	1	?	0	0	0	1	0	0	0	1	0	0	1	0	0	1	0	0	0	-	0	0	0	0	0	0	0	0	?	?	?	?	0	1	0	0	0	2	1	0	0	1	0	?	?	1	2	1	0	1	?	0	?	1	0	0	0	0	0	0	0	0	0	0	-	-	?	0	?	?	0	?	0	?	1	0	?	?	?	?	?	0	?	?	?	2	0	2	?	1	0	0	?	0	0	0	1	2	1	?	?	0	?	2	1	?	2	2	1	1	3	1	?	0	?	?	?	?	?	1	1	1	0	?	?	?	0	0	1	0	?	0	1	?	1	1	?	1	?	?	?	1	?	0	1	?	1	?	?	?	?	0	0	?	?	?	1	0	0	0	?	?	?	?	?	?	0	?	?	?	0	?	?	?	?	?	?	?	?	?	?	1	?	?	?	?	?	?	?	?	?	0	2	1	0	?	?	?	?	?	?	?	0	0	1	0	0	?	?	2	?	?	0	?	?	?	?	?	?	?	?	?	?	?	?	?	?	1	0	?	?	?	1	0	0	1	0	1	1	0	0	0	?	?	?	0	?	?	?	1	1	0	?	?	0	0	-	0	0	0	?	?	?	0	0	0	?	?	?	?	?	?	?	?	?	?	?	?	?	?	?	?	?	?	?	?	?	?	?	?	?	?	?	?	?	?	?	?	?	?	?	?	?	?	?	?	?	?	?	?	?	?	?	?	?	?	?	?	?	?	?	?	?	?	?	?	?	?	?	?	?	?	?	?	?	?	?	?	?	?	?	?	?	?	?	?	?	?	?	?	?	?	?	?	?	?	?	?	?	?	?	?	?	?	?	?	?	?	?	?	?	?	?	?	?	?	1	?	?	?	?	?	?	0	?	?	?	?	?	?	?	?	?	?	?	?	?	?	?	?	?	?	-	-	-	-	-
Hyposaurus_rogersii	1	5	1	0	1	1	1	0	0	0	1	?	?	0	?	1	2	?	?	?	?	?	?	?	?	?	1	?	?	0	0	?	0	1	0	?	?	0	1	0	?	0	?	0	1	?	1	0	0	1	?	0	0	1	2	?	1	?	1	1	0	1	0	?	1	0	0	1	?	0	?	?	0	0	?	?	?	?	?	?	?	?	0	?	-	-	-	0	0	?	-	-	-	?	1	1	1	0	0	0	0	0	0	0	1	0	0	1	0	0	1	0	?	?	-	?	?	?	?	0	0	1	0	?	?	?	0	0	2	0	?	0	2	1	0	0	0	0	1	1	1	2	0	0	1	1	0	?	1	0	0	0	?	0	0	0	0	?	?	-	-	?	?	0	0	?	?	1	?	1	0	1	0	2	0	?	0	0	?	?	?	?	2	?	1	?	?	?	?	?	?	?	2	1	?	?	?	?	?	?	?	?	2	1	?	3	1	?	0	0	0	0	0	0	1	1	1	?	?	?	?	?	?	?	?	?	0	?	?	?	?	0	?	?	?	?	?	1	0	1	?	1	3	0	?	?	0	0	?	?	?	?	?	0	0	3	?	2	?	?	?	?	?	0	-	-	-	1	?	?	?	0	?	?	?	?	?	2	0	?	?	2	?	?	0	1	0	2	1	0	?	?	?	?	?	?	?	0	0	?	0	0	?	?	3	0	?	0	1	0	0	0	1	1	1	?	0	1	1	?	?	?	?	0	0	?	0	?	?	?	?	0	1	?	?	0	?	0	?	?	0	0	0	?	1	1	?	?	0	?	?	?	?	?	?	?	?	?	0	?	?	?	?	?	?	?	0	0	0	?	?	?	0	?	?	?	?	?	?	?	?	?	?	?	?	?	?	?	?	?	?	?	?	?	?	?	?	?	?	?	?	0	2	0	0	1	?	?	?	?	?	0	0	0	0	?	?	?	?	?	?	?	?	?	?	1	1	?	?	?	?	?	?	?	?	?	0	?	0	0	0	?	0	0	0	?	0	?	?	?	?	?	?	?	?	?	?	?	?	?	?	?	?	?	?	?	?	?	?	?	2	1	1	?	?	?	?	?	0	?	?	?	?	?	?	0	0	?	?	?	?	0	?	?	?	?	?	-	-	-	-	-
Phosphatosaurus_gavialoides	?	?	?	?	1	1	0	0	0	0	?	?	?	?	?	1	2	?	?	?	?	?	?	?	?	?	?	?	?	?	?	?	0	1	0	?	1	1	1	0	?	0	?	1	0	1	1	0	1	1	0	0	0	1	2	?	1	?	0	1	1	1	0	?	1	0	?	1	?	1	1	?	?	?	?	?	?	?	?	0	?	?	0	?	-	-	-	0	0	-	-	-	-	?	1	1	1	?	0	0	?	?	?	0	1	0	0	0	0	?	1	0	0	0	?	0	0	?	?	0	?	0	0	?	?	?	0	0	1	0	?	?	?	?	0	0	0	1	?	?	?	?	?	0	0	?	0	?	1	0	0	0	?	?	0	?	?	?	?	-	-	?	0	0	?	0	?	1	?	1	?	?	?	?	?	?	0	?	?	?	?	?	2	?	1	?	?	3	0	0	0	?	2	1	?	?	?	?	?	?	?	?	?	?	?	?	?	?	?	?	?	?	?	?	?	?	?	?	?	?	?	?	?	?	?	?	?	?	?	?	?	?	0	?	?	?	?	?	?	?	?	?	?	?	?	?	0	?	?	?	?	?	?	1	1	?	?	?	?	?	?	?	0	?	?	?	?	1	?	?	?	?	?	?	?	?	?	?	?	?	?	?	?	?	?	?	?	2	1	0	?	?	?	?	?	?	?	0	0	1	0	0	0	0	?	?	0	0	?	0	?	0	?	?	?	?	0	1	0	1	?	?	?	?	?	?	?	1	?	0	1	0	?	?	?	?	?	?	?	?	?	?	?	?	1	1	?	?	0	?	?	?	?	?	?	?	4	?	?	?	?	?	?	?	?	?	?	?	?	?	?	?	?	?	?	?	?	?	?	?	?	?	?	?	?	?	?	?	?	?	?	?	?	?	?	?	?	?	?	?	?	?	?	?	?	?	?	?	?	?	?	?	?	?	?	?	?	?	?	?	?	?	?	?	?	?	?	?	?	?	?	?	?	?	?	?	?	?	?	?	?	?	?	?	?	?	?	?	?	?	?	?	?	?	?	?	?	?	?	?	?	?	?	?	?	?	?	?	?	?	?	?	?	?	?	?	?	?	?	?	?	?	?	?	?	?	?	?	?	?	?	?	?	?	?	?	?	-	-	-	-	-
Rhabdognathus_keiniensis	1	?	?	0	2	1	1	0	0	0	0	?	?	0	?	1	1	?	?	?	?	?	?	?	?	2	?	?	?	0	?	?	?	?	?	?	?	?	?	?	?	?	?	?	?	?	?	?	?	?	?	?	?	?	?	?	?	?	0	?	?	1	0	?	1	0	0	1	?	0	?	?	0	0	?	?	?	?	?	0	?	?	0	?	-	-	-	0	0	-	-	-	-	?	1	1	1	0	0	0	0	0	0	0	1	0	0	1	0	0	1	0	0	0	-	0	0	0	0	0	0	1	0	?	?	0	0	0	2	1	?	2	2	1	0	1	1	0	1	?	1	2	1	0	1	1	1	1	1	0	0	0	0	?	?	0	0	?	?	-	-	?	?	?	?	1	?	0	?	1	0	?	?	?	?	?	?	0	?	?	?	?	?	?	?	?	?	?	?	?	?	?	?	?	?	?	?	?	?	?	?	?	2	1	1	3	1	?	0	0	0	0	0	0	1	1	1	0	0	0	?	?	?	?	?	?	0	1	1	1	1	?	1	?	?	1	?	1	0	1	?	1	3	0	?	?	?	?	?	?	?	?	?	?	?	?	?	?	?	?	?	?	?	?	?	?	?	?	?	?	?	?	?	?	?	?	?	?	?	?	?	?	?	?	?	?	?	?	3	0	?	?	?	?	?	?	?	?	?	?	?	?	?	?	?	0	?	?	?	?	?	?	?	?	?	?	?	?	?	?	?	?	?	?	?	?	?	?	?	?	?	?	?	?	?	?	?	?	?	?	?	?	?	?	?	?	?	?	?	?	?	?	?	?	?	?	?	?	?	?	?	?	?	?	?	?	?	?	?	?	?	?	?	?	?	?	?	?	?	?	?	?	?	?	?	?	?	?	?	?	?	?	?	?	?	?	?	?	?	?	?	?	?	?	?	?	?	?	?	?	?	?	?	?	?	?	?	?	?	?	?	?	?	?	?	?	?	?	?	?	?	?	?	?	?	?	?	?	?	?	?	?	?	?	?	?	?	?	?	?	?	?	?	?	?	?	?	?	?	?	?	?	?	?	?	?	?	?	?	?	?	?	?	?	?	?	?	?	?	?	?	?	?	?	?	?	?	?	?	?	?	?	?	?	?	?	?	-	-	-	-	-
Rhabdognathus_aslerensis	1	5	1	0	?	?	1	0	0	0	0	?	?	0	?	1	1	0	0	?	?	?	1	?	?	2	?	?	?	0	0	?	?	?	?	?	?	?	?	?	?	?	?	?	?	?	?	?	?	?	?	?	?	?	?	?	?	?	?	?	?	1	0	?	1	0	0	1	?	0	1	1	0	0	0	0	?	0	1	0	0	0	0	?	-	-	-	0	0	-	-	-	-	?	1	1	1	0	0	0	0	0	0	0	1	0	0	1	0	0	1	0	0	0	-	0	0	0	0	0	0	1	0	?	?	0	0	0	2	0	?	0	2	1	0	1	1	0	1	1	1	2	1	0	1	1	1	1	1	0	0	0	0	0	0	0	0	0	0	-	-	?	0	0	0	0	?	0	1	1	0	1	0	2	0	1	0	?	?	?	2	0	2	?	1	?	?	?	0	0	0	1	2	1	1	1	0	0	2	?	0	2	2	1	1	3	1	?	0	1	0	0	0	0	1	1	1	0	0	?	?	0	0	2	0	1	0	1	1	1	1	1	1	?	1	1	1	1	0	1	?	1	3	0	?	?	?	?	?	?	?	?	?	?	?	?	?	?	?	?	?	?	?	?	?	?	?	?	?	?	?	?	?	?	?	?	?	?	?	?	?	?	?	?	?	?	?	?	?	0	?	?	?	?	?	?	?	?	?	?	?	?	?	?	?	?	?	?	?	?	?	?	?	?	?	?	?	?	?	?	?	0	?	0	?	?	?	?	?	?	?	?	?	?	?	?	?	?	?	?	?	?	?	?	1	?	?	?	?	?	?	?	?	?	?	?	?	?	?	?	?	?	?	?	?	?	?	?	?	?	?	?	?	?	?	?	?	?	?	?	?	?	?	?	?	?	?	?	?	?	?	?	?	?	?	?	?	?	?	?	?	?	?	?	?	?	?	?	?	?	?	?	?	?	?	?	?	?	?	?	?	?	?	?	?	?	?	?	?	?	?	?	?	?	?	?	?	?	?	?	?	?	?	?	?	?	?	?	?	?	?	?	?	?	?	?	?	?	?	?	?	?	?	?	?	?	?	?	?	?	?	?	?	?	?	?	?	?	?	?	?	?	?	?	?	?	?	?	?	?	?	?	?	?	?	?	?	-	-	-	-	-
Sabinosuchus_coahuilensis	?	?	?	?	0	1	?	0	0	0	0	?	?	2	?	?	?	?	?	?	?	?	?	?	?	?	?	?	?	?	?	?	?	?	?	?	?	?	?	?	?	?	?	?	?	?	?	?	?	?	?	?	0	?	?	?	?	?	?	?	?	1	?	?	0	0	?	?	?	?	?	?	?	?	?	?	?	?	?	?	?	?	0	0	-	-	-	0	0	-	-	-	-	0	?	?	?	?	?	?	?	?	?	?	?	?	?	?	?	?	?	?	?	?	?	?	?	?	?	?	1	?	?	?	?	?	?	?	?	?	?	?	?	?	?	?	?	?	?	?	?	?	?	?	?	?	?	?	?	?	0	0	?	?	?	?	?	?	?	?	?	?	?	?	?	?	?	?	?	?	?	?	?	?	?	?	?	?	?	?	?	0	?	?	1	?	?	?	?	?	?	0	2	?	?	?	?	?	?	?	?	?	?	?	?	?	?	?	?	?	?	?	?	?	?	?	?	?	?	?	?	?	?	?	?	?	?	?	?	?	?	?	?	?	?	?	?	?	?	?	?	?	?	?	?	?	0	0	0	1	1	1	0	0	?	1	3	0	-	-	2	0	?	0	-	-	-	1	?	?	?	0	?	?	?	0	1	2	0	0	1	0	?	?	1	?	?	?	?	?	?	?	?	?	?	?	?	?	?	?	?	?	?	?	2	?	?	0	1	0	0	0	2	?	1	0	0	1	1	0	?	?	?	?	?	?	?	?	?	?	?	?	?	?	0	0	0	0	?	?	0	0	0	0	?	?	?	?	?	?	?	?	?	?	?	?	?	?	?	?	?	?	?	?	?	?	?	?	?	?	?	?	?	?	?	?	?	?	?	?	?	?	?	?	?	?	?	?	?	?	?	?	?	?	?	?	?	?	?	?	?	?	?	?	?	?	?	?	?	?	?	?	?	?	?	?	?	?	?	?	?	?	?	?	?	?	?	?	?	?	?	?	?	?	?	?	?	?	?	?	?	?	?	?	?	?	?	?	?	?	?	?	?	?	?	?	?	?	?	?	?	?	?	?	?	?	?	?	?	?	?	?	?	?	?	?	?	?	?	?	?	?	?	?	?	?	?	?	?	?	?	?	?	?	?	?	?	-	-	-	-	-
Sokotosuchus_ianwilsoni	?	?	?	?	2	1	0	0	0	0	1	?	?	1	?	1	2	0	?	?	?	?	?	?	?	?	?	?	?	?	?	?	0	1	0	?	1	1	1	?	?	0	?	1	0	1	1	0	1	?	?	0	0	1	2	?	1	?	0	1	1	?	?	?	?	0	?	?	0	1	?	?	0	0	?	?	?	?	?	?	?	?	0	?	?	?	?	?	?	?	-	-	-	0	1	1	1	0	0	0	0	0	0	0	1	0	0	0	0	?	1	0	0	0	-	?	?	?	?	0	?	?	?	?	?	?	0	0	2	0	?	?	2	0	?	?	0	1	?	?	1	1	0	0	0	?	0	?	1	0	0	0	?	0	?	?	?	?	?	?	?	?	?	?	?	?	?	1	?	1	0	1	0	2	?	?	?	?	?	?	?	0	2	?	1	?	?	?	0	0	?	?	?	?	?	?	?	?	?	?	?	?	2	?	?	3	1	?	1	?	?	?	?	0	?	?	?	?	?	?	?	?	?	?	?	?	?	?	?	?	?	?	0	?	?	?	?	?	?	?	?	1	?	?	?	?	?	?	?	?	?	?	?	?	?	?	?	?	?	?	?	?	?	?	?	?	?	?	?	?	?	?	?	?	?	?	?	?	?	?	?	?	?	?	?	?	0	2	1	0	?	?	?	?	?	?	?	0	0	1	0	0	0	?	?	0	0	?	?	?	?	?	?	?	?	?	?	?	?	?	?	?	?	?	?	?	?	?	?	?	?	?	?	?	?	0	0	0	?	?	0	0	0	?	1	?	?	?	?	?	?	?	?	?	?	?	?	?	?	?	?	?	?	?	?	?	?	?	?	?	?	?	?	?	?	?	?	?	?	?	?	?	?	?	?	?	?	?	?	?	?	?	?	?	?	?	?	?	?	?	?	?	?	?	?	?	?	?	?	?	?	?	?	?	?	?	?	?	?	?	?	?	?	?	?	?	?	?	?	?	?	?	?	?	?	?	?	?	?	?	?	?	?	?	?	?	?	?	?	?	?	?	?	?	?	?	?	?	?	?	?	?	?	?	?	?	?	?	?	?	?	?	?	?	?	?	?	?	?	?	?	?	?	?	?	?	?	?	?	?	?	?	?	?	?	?	?	-	-	-	-	-
Bernissartia_fagesii	1	1	0	1	?	0	0	0	0	0	1	?	?	?	?	0	2	0	0	?	?	?	?	?	1	2	1	?	?	0	0	?	0	0	0	?	?	0	1	0	0	0	?	?	0	?	0	0	?	1	?	0	0	2	2	?	1	?	0	0	1	1	?	?	0	0	0	?	0	2	0	0	0	0	0	0	?	?	?	0	0	0	0	0	-	-	-	0	0	-	-	-	-	0	1	1	?	0	0	0	0	0	0	0	0	2	0	0	0	?	0	0	0	0	-	?	?	?	?	0	0	?	?	?	?	?	?	1	2	0	?	?	0	0	0	0	?	?	?	?	1	0	0	0	?	?	?	?	1	0	0	0	?	?	?	?	?	?	0	-	-	?	0	?	?	?	?	2	?	1	?	?	0	?	0	?	?	?	?	?	2	0	2	?	1	0	?	?	?	?	?	?	2	?	?	1	0	?	2	1	?	?	?	1	1	0	?	?	?	?	?	?	?	0	1	1	?	?	?	?	1	?	?	2	?	?	?	?	?	?	?	?	?	?	?	?	1	?	?	0	?	1	?	?	0	0	0	0	0	1	1	1	0	0	0	0	3	0	-	-	2	0	?	?	?	?	?	?	?	?	0	?	0	?	?	0	1	?	?	?	1	?	0	?	?	?	0	1	1	1	?	?	?	?	?	?	?	0	0	0	0	0	?	?	2	?	?	0	?	?	?	?	?	?	?	0	0	?	?	?	?	?	1	?	?	0	0	1	0	0	1	0	1	1	0	0	0	1	?	?	0	0	0	0	?	0	-	0	-	-	0	-	0	0	0	?	?	?	0	0	0	0	?	?	?	?	0	0	?	?	?	?	0	?	?	?	?	?	0	?	1	2	?	?	?	?	?	?	?	?	?	?	?	?	?	?	?	?	?	?	?	?	?	?	?	?	?	?	1	?	?	?	?	0	?	0	?	0	0	0	?	?	?	?	?	1	1	0	2	?	?	1	?	?	1	0	?	?	?	?	?	?	?	?	?	1	0	1	?	0	0	1	1	1	0	?	?	?	?	?	?	?	?	?	?	?	?	?	?	?	?	1	?	1	1	1	2	0	0	?	0	1	0	0	2	0	0	1	?	?	0	?	1	0	1	?	?	-	-	-	-	-
Koumpiodontosuchus_aprosdokiti	1	1	0	?	?	0	0	0	0	0	1	?	?	1	?	0	2	0	0	?	?	?	?	?	?	2	1	1	1	0	0	?	0	0	0	0	?	?	1	0	?	?	?	?	?	?	0	0	0	1	0	0	0	?	?	?	1	?	0	1	?	1	0	?	0	0	0	0	0	2	0	0	0	0	0	0	?	0	?	0	0	0	0	0	-	-	-	0	0	-	-	-	-	0	1	1	1	0	0	0	0	0	0	0	0	2	0	0	0	1	0	0	0	0	-	0	0	0	0	0	0	1	1	?	?	?	?	1	2	0	0	0	0	0	0	0	?	1	1	?	1	0	0	0	?	1	?	?	1	0	0	0	0	0	0	0	0	0	0	-	-	?	0	?	?	1	?	2	0	1	0	?	0	1	0	?	1	?	?	?	?	?	2	?	1	0	0	?	0	1	0	1	2	0	?	?	?	?	2	1	?	?	?	1	1	0	1	?	0	0	0	0	0	?	?	?	?	?	?	?	1	?	?	2	?	?	?	1	?	?	?	?	0	?	?	?	1	?	?	?	?	1	?	?	0	0	0	0	0	1	1	1	0	0	0	0	3	0	-	-	2	0	0	?	?	?	?	1	?	?	0	?	0	0	0	?	?	?	?	?	?	?	?	?	?	?	0	2	2	1	?	?	?	?	?	?	?	0	0	0	0	0	?	?	?	?	?	0	?	?	?	?	?	?	?	0	0	?	?	?	?	?	1	?	1	?	0	1	?	0	1	0	1	?	0	0	0	1	?	?	0	0	0	0	?	0	-	0	-	-	0	-	0	0	0	?	?	?	0	0	0	0	?	?	?	?	?	?	?	?	?	?	?	?	?	?	?	?	?	?	?	?	?	?	?	?	?	?	?	?	?	?	?	?	?	?	?	?	?	?	?	?	?	?	?	?	?	?	?	?	?	?	?	?	?	?	?	?	?	?	?	?	?	?	?	?	?	?	?	?	?	?	?	?	?	?	?	?	?	?	?	?	?	?	?	?	?	?	?	?	?	?	?	?	?	?	?	?	?	?	?	?	?	?	?	?	?	?	?	?	?	?	?	?	?	?	?	?	?	?	?	?	?	?	?	?	?	?	?	?	?	?	?	?	?	?	?	-	-	-	-	-
Susisuchus_anatoceps	1	1	0	1	?	0	0	0	0	0	1	?	?	0	?	0	2	?	?	?	?	?	?	?	?	?	1	?	1	0	0	-	0	1	4	0	?	?	1	0	0	?	?	?	?	?	?	?	1	1	?	0	0	1	2	?	1	?	0	1	?	1	?	?	?	0	0	?	?	0	?	0	0	0	0	?	?	2	-	0	0	0	0	0	-	-	-	0	0	-	-	-	-	0	1	1	1	0	0	0	0	0	0	0	0	2	0	?	0	?	0	0	?	0	-	0	0	0	?	0	0	0	0	?	?	0	0	0	?	0	0	0	0	0	0	0	?	?	?	?	?	?	?	0	?	?	?	?	1	0	0	0	0	0	0	0	0	0	0	-	-	?	0	1	0	0	?	?	?	1	0	?	0	1	0	?	2	?	?	?	?	?	?	?	?	?	?	?	?	?	?	?	?	?	?	?	?	?	?	?	?	?	?	?	?	?	?	?	?	?	?	?	?	?	?	?	?	?	?	?	?	?	?	?	?	?	?	?	?	0	?	?	?	?	?	?	?	?	?	?	?	1	?	0	?	?	?	?	?	1	?	?	0	0	0	?	?	?	?	?	?	?	?	?	?	0	?	?	?	?	?	?	0	?	?	?	?	?	?	?	1	?	0	?	?	?	0	1	?	?	?	?	?	?	?	?	?	0	0	0	?	0	?	?	?	?	?	?	?	?	?	?	?	?	?	?	?	?	?	?	?	0	?	?	?	?	?	?	?	0	?	?	?	?	?	0	?	0	?	?	?	?	?	?	?	?	?	?	?	?	?	?	?	?	?	?	?	?	?	?	0	?	?	?	0	0	?	0	0	?	?	?	0	0	0	?	?	?	0	?	?	?	0	?	?	0	0	0	0	?	?	0	?	?	?	?	0	?	?	?	?	0	?	?	?	?	0	0	1	?	0	0	0	0	0	0	?	0	?	?	?	1	0	0	1	?	?	?	?	?	?	?	?	?	?	?	?	?	?	?	?	?	?	?	?	?	?	?	?	0	0	?	?	?	?	?	?	?	?	?	?	?	?	?	?	?	?	?	?	?	?	1	?	1	1	2	2	1	0	?	1	1	0	0	?	0	?	?	?	?	?	?	?	?	?	?	?	-	-	-	-	-
Isisfordia_duncani	1	1	0	1	?	0	0	0	0	0	1	?	?	0	?	0	2	0	0	?	?	?	?	?	?	2	?	?	?	0	?	-	0	1	4	0	0	?	1	0	0	0	?	?	?	0	0	0	1	1	?	0	0	1	2	?	1	?	0	1	?	1	?	?	?	0	0	1	?	0	?	0	0	0	0	?	?	?	1	0	0	0	0	0	-	-	-	0	0	-	-	-	-	0	1	1	1	0	0	0	0	0	0	0	0	2	0	0	0	0	0	0	0	0	-	0	0	0	0	1	0	1	?	?	?	0	0	0	2	0	0	0	0	0	0	0	?	1	1	1	1	0	0	0	?	1	?	?	1	0	0	0	0	0	0	0	0	0	0	-	-	?	0	1	0	0	?	?	?	1	0	1	0	1	0	1	2	2	?	?	2	0	2	?	1	?	?	?	0	1	0	1	2	?	0	1	0	?	2	1	0	0	?	1	?	0	1	?	0	0	?	?	0	0	1	1	?	0	?	?	?	0	0	2	0	0	0	?	0	0	?	?	?	?	1	1	1	?	?	?	?	1	3	?	0	0	0	?	?	?	?	?	0	0	0	?	?	2	[01]	0	2	?	?	?	?	?	?	?	?	?	?	?	0	?	?	?	?	?	?	?	1	?	0	?	?	?	0	1	2	1	?	?	?	?	?	?	?	0	0	0	0	0	?	?	?	?	?	?	?	?	?	?	?	?	?	?	?	?	?	?	?	0	1	0	0	0	0	?	?	0	?	0	0	0	0	0	0	0	?	?	0	0	0	?	1	1	0	?	?	?	0	-	?	0	0	?	?	?	0	0	0	?	?	?	0	0	0	1	0	?	?	?	1	0	0	?	?	?	0	?	?	?	0	?	?	0	0	0	0	?	?	0	?	?	?	?	?	?	0	0	0	0	?	?	?	0	0	0	1	0	0	0	0	0	0	0	?	0	?	?	?	?	?	?	?	?	?	?	?	?	?	?	?	?	1	?	0	?	0	0	0	?	?	?	?	?	?	?	?	0	0	1	1	1	0	?	?	?	?	1	1	?	?	?	?	?	?	?	?	?	?	1	1	1	1	2	2	1	0	?	1	1	0	0	?	0	?	?	?	?	?	?	?	1	?	?	?	-	-	-	-	-
Pietraroiasuchus_ormezzanoi	1	?	?	1	?	0	0	0	0	0	?	?	?	0	?	0	2	0	0	?	?	?	?	?	?	?	1	?	?	0	?	?	0	1	?	0	0	0	1	0	0	1	?	0	0	?	0	0	2	1	?	0	0	1	2	?	1	?	0	1	1	1	0	?	0	0	0	1	0	0	?	?	?	0	0	0	0	2	-	0	0	0	1	0	0	0	0	0	0	0	1	0	1	0	1	1	?	0	0	0	1	0	0	0	0	1	0	0	0	?	0	0	?	0	-	0	0	0	0	0	0	1	1	?	?	0	0	1	2	0	?	0	0	0	0	0	?	?	1	?	1	0	0	0	?	?	?	?	1	2	0	0	0	?	0	0	0	0	0	-	-	?	0	1	0	0	?	?	0	1	0	?	0	?	0	?	2	?	?	?	2	?	2	?	1	?	?	?	?	?	?	?	2	?	0	?	?	?	2	1	0	0	?	?	?	?	?	?	?	?	?	?	?	?	?	?	?	?	?	?	?	?	?	?	?	?	?	?	?	?	?	?	?	?	?	?	1	?	0	0	?	?	?	?	0	0	0	0	0	1	1	1	1	0	0	0	3	0	-	-	2	2	?	?	?	?	?	2	?	?	?	?	?	?	0	?	?	?	?	?	?	?	?	?	?	?	?	1	1	?	?	?	?	?	?	?	?	0	0	0	0	0	?	?	2	0	0	1	2	0	0	0	0	0	0	0	0	0	0	3	?	?	?	?	?	?	?	0	?	0	?	0	1	1	?	?	0	0	?	?	0	0	0	?	?	?	?	?	?	?	?	?	?	?	?	?	?	?	?	?	0	?	?	?	?	?	0	2	?	?	?	?	2	?	?	?	?	?	?	?	1	2	?	?	?	?	?	?	?	?	?	?	?	?	?	?	?	?	?	?	?	0	2	0	?	?	?	0	2	?	?	0	?	0	0	0	?	0	?	?	?	?	?	?	?	?	?	0	2	?	?	1	0	?	?	?	?	?	?	?	?	?	?	?	?	1	0	?	?	0	0	3	1	?	0	?	?	?	?	?	?	?	?	?	0	?	?	?	?	?	?	1	1	1	1	2	1	1	0	0	1	1	0	0	?	?	?	1	?	?	?	?	1	?	?	?	?	-	-	-	-	-
Pachycheilosuchus_trinquei	?	?	?	?	?	?	?	?	?	?	?	?	?	?	?	?	?	0	?	?	?	?	?	?	?	?	?	?	?	?	?	?	?	?	?	?	?	?	?	?	?	?	?	?	?	?	?	?	?	?	?	?	?	?	?	?	?	?	?	?	?	?	?	?	?	?	?	?	?	0	?	?	?	0	?	?	?	?	?	?	?	?	1	?	0	?	?	0	0	?	?	?	?	?	?	?	?	?	0	?	?	?	?	?	?	?	?	?	?	?	?	?	?	?	-	?	?	?	?	?	?	?	?	?	?	?	?	?	?	?	?	?	?	?	?	?	?	?	?	?	?	?	?	?	?	?	?	?	?	?	?	?	?	?	?	?	?	?	?	?	?	?	?	?	?	?	?	?	?	?	?	?	?	?	?	?	?	?	?	?	?	?	?	?	?	?	?	?	?	?	?	?	?	?	?	?	?	?	?	?	?	?	?	?	?	?	?	?	?	?	?	?	?	?	?	?	?	?	?	?	?	?	?	?	?	?	?	?	?	?	?	?	?	?	?	?	?	?	?	?	?	?	?	?	0	0	0	?	?	?	?	?	1	0	0	0	3	0	-	-	2	2	0	?	?	?	?	?	?	?	?	?	?	?	0	?	?	?	?	?	?	?	?	?	?	?	?	?	?	?	?	?	?	?	?	?	?	?	?	?	?	?	?	?	2	0	0	1	2	0	0	0	0	?	0	0	0	0	0	3	?	?	?	?	?	?	?	0	?	0	?	?	?	?	0	0	?	0	?	?	?	?	?	?	?	?	?	?	?	?	?	?	?	?	?	?	?	?	?	?	?	?	?	?	0	0	0	2	?	?	1	0	2	?	?	?	?	?	0	?	1	2	?	?	?	?	?	?	?	?	?	?	?	?	?	?	?	?	?	?	?	0	2	0	?	?	?	0	2	0	0	0	0	0	0	0	?	0	1	0	?	?	?	?	?	1	1	0	2	?	?	1	0	?	1	0	0	?	0	0	0	0	?	0	0	?	0	?	?	0	0	3	1	1	0	?	?	?	?	1	?	?	?	?	?	?	?	?	?	?	?	1	1	1	?	?	?	1	0	0	1	1	0	0	2	0	0	1	?	?	?	?	?	?	?	?	?	-	-	-	-	-
Iharkutosuchus_makadii	1	?	?	1	2	0	0	0	0	0	1	?	?	0	?	0	2	0	0	?	?	?	?	?	1	2	?	?	?	?	0	?	0	0	0	?	0	0	1	0	0	1	?	0	0	0	0	0	2	1	?	0	0	1	2	?	1	?	0	0	-	1	0	?	0	0	0	1	0	0	?	0	0	0	0	0	?	2	-	0	0	0	0	0	-	-	-	0	0	-	-	-	-	0	1	1	1	0	2	-	-	-	-	-	-	-	-	-	-	-	-	0	-	0	-	0	0	0	0	0	0	1	1	?	?	-	-	-	2	-	-	0	0	0	0	0	0	0	0	-	1	-	-	0	0	1	0	2	0	1	0	0	0	?	1	0	0	0	0	-	-	?	0	1	0	0	?	3	0	1	?	1	0	1	0	1	2	0	1	1	1	1	2	?	1	0	0	2	0	0	0	0	2	0	0	1	0	?	3	1	1	0	0	1	1	0	1	?	0	0	0	0	?	0	1	1	?	0	?	?	?	?	0	2	0	?	1	1	?	0	?	?	?	?	?	?	1	1	0	0	2	1	3	?	0	0	0	1	0	2	1	1	0	0	0	0	3	0	-	-	2	0	0	?	?	?	?	2	?	?	?	0	?	?	1	?	?	?	?	0	1	?	?	?	?	?	0	1	1	1	?	?	?	?	?	?	?	0	0	0	0	0	0	0	2	0	1	1	2	1	0	0	0	0	0	0	0	0	0	2	?	0	[12]	0	?	?	?	0	0	0	1	0	1	1	0	0	0	0	?	?	0	0	2	0	?	0	0	0	0	0	0	-	0	0	0	?	?	0	0	0	0	0	?	?	?	?	?	?	?	?	?	?	?	?	?	?	?	?	?	?	?	?	?	?	?	?	?	?	?	?	?	?	?	?	?	?	?	?	?	?	?	?	?	?	?	?	?	?	?	?	?	?	?	?	?	?	?	?	?	?	?	?	?	?	?	?	?	?	?	?	?	?	?	?	?	?	?	?	?	?	?	?	?	?	?	?	?	?	?	?	?	?	?	?	?	?	?	?	?	?	?	?	?	?	?	?	?	?	?	?	?	?	?	?	?	?	?	?	?	?	?	?	?	?	?	?	?	?	?	?	?	?	?	?	?	?	?	-	-	-	-	-
Gavialis_gangeticus	1	1	0	1	?	1	1	0	0	1	1	?	?	0	?	0	2	0	0	0	0	0	1	1	1	2	1	0	0	0	0	-	0	1	0	0	0	0	1	0	0	1	?	0	0	?	0	0	0	1	?	0	0	1	2	?	1	?	2	1	1	1	?	?	0	0	0	1	0	0	0	0	0	0	0	0	?	0	2	0	0	1	0	0	-	-	-	0	0	-	-	-	-	0	1	1	1	1	0	0	0	4	0	0	0	1	0	0	0	0	0	0	0	0	-	0	0	0	0	0	1	0	0	?	?	1	0	0	0	0	0	0	0	0	0	0	0	0	1	1	1	0	0	0	0	?	0	?	1	0	2	1	0	1	0	0	0	0	0	-	-	1	0	1	0	0	?	3	0	1	0	1	0	1	0	1	1	2	1	0	2	0	2	?	1	0	0	?	0	0	0	1	2	0	1	1	0	?	3	1	1	0	0	1	1	0	1	?	0	0	0	0	0	0	1	1	0	1	?	0	1	0	0	2	0	0	1	1	0	1	?	?	0	0	1	1	1	1	0	0	2	2	3	0	0	0	0	0	0	1	1	0	0	1	0	3	3	2	0	0	2	0	?	1	0	0	0	1	?	?	0	0	0	0	0	0	1	0	0	0	1	1	0	0	0	0	0	1	3	1	?	?	?	?	?	?	?	0	0	0	0	0	0	0	1	?	?	0	?	?	?	0	?	?	?	?	0	0	0	?	?	0	1	0	1	0	0	0	0	0	1	0	1	1	0	0	0	0	?	?	0	0	0	0	1	1	0	0	0	0	0	-	0	0	0	0	4	0	0	0	0	0	?	0	0	0	0	2	0	?	?	?	2	0	0	?	?	0	0	?	1	2	0	0	-	0	0	0	0	-	?	0	0	?	?	?	0	?	0	0	0	?	?	?	?	0	0	0	1	0	0	0	0	0	0	0	?	0	1	0	0	1	0	0	1	?	?	0	2	?	?	1	0	?	1	0	0	?	0	0	0	0	?	?	0	1	0	1	?	0	0	2	1	1	0	?	1	1	?	1	1	1	1	?	0	?	0	0	0	2	2	1	1	1	0	1	1	1	0	0	1	1	0	0	?	0	1	?	?	0	0	0	1	1	1	?	1	0	0	?	0	2
Crocodylus_porosus	1	1	0	1	2	0	0	0	0	0	1	?	?	0	?	0	2	0	0	0	0	0	1	1	1	2	1	0	0	0	0	1	0	1	0	0	0	0	1	0	0	1	?	0	0	?	0	0	2	1	?	0	0	2	2	?	1	?	0	1	1	1	?	?	0	0	0	1	0	2	0	0	0	0	0	0	0	0	1	0	0	0	0	0	-	-	-	0	0	-	-	-	-	0	1	1	1	1	0	0	0	0	0	0	0	2	0	0	0	0	0	0	?	0	-	0	0	0	0	0	1	1	0	?	?	1	0	0	0	0	0	0	0	0	0	0	0	0	1	1	1	0	0	0	0	?	0	?	1	0	0	0	0	0	1	0	0	0	0	-	-	1	0	1	0	0	?	3	0	1	0	1	0	1	0	1	2	2	1	0	2	0	2	?	1	0	0	?	0	0	0	1	2	0	1	1	0	?	3	1	1	0	0	1	1	0	1	?	0	0	0	0	0	0	1	1	0	1	0	0	1	0	0	2	0	0	1	1	0	0	?	?	0	0	1	1	1	1	0	0	2	2	3	0	0	0	0	0	0	1	1	1	0	0	0	0	3	2	0	0	2	0	?	1	0	0	0	2	?	?	0	0	0	0	0	1	1	0	0	0	1	1	0	0	0	0	0	1	1	1	?	?	?	?	?	?	?	0	1	0	0	0	0	0	2	?	?	0	?	?	?	0	?	?	?	?	0	0	0	?	?	0	1	0	0	0	?	1	0	0	1	0	1	1	0	0	0	0	?	?	0	0	0	0	1	1	0	0	?	2	0	-	0	0	0	?	?	0	0	0	0	0	0	0	0	0	0	2	0	?	?	?	2	0	0	?	?	0	0	?	1	2	0	0	-	0	0	0	0	-	?	1	0	?	?	?	0	?	0	0	0	0	?	?	?	0	0	0	1	0	0	0	0	0	0	0	?	0	1	0	0	1	0	0	1	1	1	0	2	?	?	1	0	?	1	2	1	?	0	0	1	0	?	?	0	1	0	1	?	0	0	1	1	1	0	?	1	1	?	1	1	1	1	?	0	?	0	0	0	2	2	1	1	1	0	2	0	1	0	0	1	1	0	0	?	0	1	?	?	1	0	0	1	1	1	?	1	0	0	1	1	1
Crocodylus_niloticus	1	1	0	1	2	0	0	0	0	0	1	?	?	0	?	0	2	0	0	0	0	0	1	1	1	2	1	0	0	0	0	1	0	1	0	0	0	0	1	0	0	1	?	0	0	?	0	0	2	1	?	0	0	2	2	?	1	?	0	1	1	1	?	?	0	0	0	1	0	2	0	0	0	0	0	0	0	0	1	0	0	0	0	0	-	-	-	0	0	-	-	-	-	0	1	1	1	1	0	0	0	0	0	0	0	2	0	0	0	0	0	0	?	0	-	0	0	0	0	0	1	1	0	?	?	1	0	0	0	0	0	0	0	0	0	0	0	0	1	1	1	0	0	0	0	?	0	0	1	0	0	0	0	0	1	0	0	0	0	-	-	1	0	1	0	0	?	3	0	1	0	1	0	1	0	1	2	2	1	0	2	0	2	?	1	0	0	?	0	0	0	1	2	0	1	1	0	?	3	1	1	0	0	1	1	0	1	?	0	0	0	0	0	0	1	1	0	1	?	0	1	0	0	2	0	0	1	1	0	0	1	?	0	0	1	1	1	1	0	0	2	2	3	0	0	0	0	0	0	1	1	1	0	0	0	0	3	2	0	0	2	0	?	1	0	0	0	2	?	?	0	0	0	0	0	1	1	0	0	0	1	1	0	0	0	0	0	1	1	1	?	?	?	?	?	?	?	0	1	0	0	0	0	0	2	?	?	0	?	?	?	0	0	1	0	?	0	0	0	?	?	0	1	0	0	0	0	1	0	0	1	0	1	1	0	0	0	0	?	?	0	0	0	0	1	1	0	0	0	0	0	-	0	0	0	0	0	0	0	0	0	0	0	0	0	0	0	2	0	?	?	?	2	0	0	?	?	0	0	?	1	2	0	0	-	0	0	0	0	-	?	1	0	?	?	?	0	?	0	0	0	0	?	?	?	0	0	0	1	0	0	0	0	0	0	0	?	0	1	0	0	1	0	0	1	1	1	0	2	?	?	1	0	?	1	2	1	?	0	0	1	0	?	?	0	1	0	1	?	0	0	1	1	1	0	?	1	1	?	1	1	1	1	?	0	?	0	0	0	2	2	1	1	1	0	2	0	1	0	0	1	1	0	0	?	0	1	?	?	1	0	0	1	1	1	?	1	0	0	1	1	1
Alligator_mississippiensis	1	1	0	1	2	0	0	0	0	0	1	?	?	0	?	0	2	0	0	0	0	0	1	1	1	2	1	0	0	0	0	1	0	1	0	0	0	0	1	0	0	1	?	0	0	0	0	0	2	1	?	0	0	1	2	?	1	?	?	0	1	1	?	?	0	0	0	1	0	2	0	0	0	0	0	0	0	2	-	0	0	0	0	0	-	-	-	0	0	-	-	-	-	0	1	1	1	1	0	0	0	0	0	0	0	2	0	0	0	0	0	0	?	0	-	0	0	0	0	0	1	1	0	?	?	1	0	0	2	0	0	0	1	0	0	0	0	1	1	1	1	0	0	0	0	1	0	0	1	0	0	0	0	0	1	0	0	0	0	-	-	1	0	1	0	0	?	3	0	1	0	1	0	1	0	1	2	2	1	0	2	0	2	?	1	0	0	?	0	1	0	1	2	0	1	1	0	?	3	1	1	0	0	1	1	0	1	?	0	0	0	0	0	0	1	1	0	1	0	0	1	0	0	2	0	0	1	1	0	0	1	?	0	0	1	1	1	1	0	0	2	2	3	0	0	0	0	0	0	1	1	1	0	0	0	0	0	2	0	0	2	0	?	1	0	0	0	2	?	?	0	0	0	0	0	0	1	0	0	0	1	1	0	0	0	0	0	1	1	1	?	?	?	?	?	?	?	0	1	0	0	0	0	0	2	?	?	0	?	?	?	0	1	1	0	0	0	0	0	3	?	0	1	0	0	0	0	1	0	1	1	0	1	1	0	0	0	0	?	?	0	0	0	0	1	1	0	0	0	0	0	-	0	0	0	1	0	0	0	0	0	0	0	0	0	0	0	2	0	?	?	?	2	0	0	?	?	0	0	?	1	2	0	0	-	0	0	0	0	-	?	1	0	?	?	?	0	?	0	0	0	0	2	0	0	0	0	0	1	0	0	0	0	0	0	0	?	0	1	0	0	1	0	0	1	1	1	0	2	?	?	1	0	?	1	1	0	?	0	0	0	0	?	?	0	1	0	1	?	0	0	1	1	1	0	?	1	1	?	1	1	1	1	?	0	?	0	0	0	2	2	1	1	1	0	1	1	1	0	0	1	2	0	0	?	0	1	?	?	1	0	0	1	1	1	1	1	0	1	0	1	0
Plagiophthalmosuchus_gracilirostris	1	0	0	0	0	2	1	0	0	0	3	1	1	0	0	0	2	?	?	?	?	?	0	?	0	?	0	1	1	0	0	-	0	1	1	?	0	0	1	0	1	0	1	0	0	?	-	0	0	1	0	0	0	1	2	0	1	0	2	1	-	0	0	0	0	1	?	1	?	0	0	0	0	0	0	0	?	0	1	0	0	?	1	0	1	1	0	1	1	0	0	1	1	0	0	0	0	?	0	1	0	0	0	0	0	1	0	-	0	0	-	0	0	0	-	0	0	0	?	0	0	0	0	1	0	0	0	1	0	0	0	0	0	0	1	1	0	1	0	-	1	2	0	0	0	1	0	2	2	1	0	0	0	0	1	0	0	0	0	-	-	0	0	0	0	0	0	3	0	1	0	0	0	0	1	?	?	?	1	?	?	?	?	?	?	?	?	?	?	?	?	?	?	?	?	?	?	?	?	?	0	?	1	1	1	0	1	0	0	0	0	?	?	0	1	1	0	0	?	0	?	?	?	?	?	?	?	?	?	0	?	?	[01]	?	?	1	0	?	0	0	?	1	?	?	?	?	?	0	0	0	1	1	0	2	0	?	?	2	1	0	2	0	0	?	?	?	0	?	?	0	?	0	?	?	?	?	?	?	?	[01]	1	?	0	?	?	?	0	2	4	?	0	?	?	?	?	0	?	0	0	0	0	?	?	?	0	0	?	0	?	?	?	?	?	?	?	?	?	?	?	?	?	?	?	?	1	?	0	?	?	?	?	0	1	1	0	0	0	0	0	1	0	0	0	0	1	?	?	0	?	?	?	?	?	0	0	0	4	0	0	0	0	0	?	?	?	?	?	?	?	?	?	?	?	?	?	?	?	0	0	?	0	0	?	0	?	?	?	?	?	?	?	?	?	?	?	?	?	?	?	?	?	?	?	?	?	?	?	?	?	1	?	?	?	?	?	?	?	?	?	?	?	?	?	?	?	?	?	?	?	?	?	?	?	?	?	?	0	0	?	0	0	?	?	?	?	?	?	?	?	0	1	?	2	?	1	?	?	?	0	?	?	?	?	0	?	?	?	?	?	?	?	1	1	1	1	0	-	0	1	0	0	0	0	0	2	0	?	?	0	?	?	?	0	?	?	?	?	-	-	-	-	-
Mystriosaurus_laurillardi	1	?	?	?	1	0	1	0	0	0	3	0	0	0	?	?	?	?	?	?	?	?	?	?	?	?	1	1	1	0	0	-	0	0	1	1	0	0	1	0	1	0	0	0	0	?	-	1	1	1	0	0	0	1	2	0	1	1	2	1	-	0	0	0	0	1	0	1	0	0	0	0	0	0	0	0	?	0	1	0	0	0	1	0	0	0	0	0	0	0	0	1	1	0	0	0	0	?	0	1	0	[01]	1	0	0	0	0	-	[01]	0	-	0	0	0	-	0	0	0	0	0	0	0	0	1	?	0	0	1	0	?	0	0	0	0	1	1	?	?	?	?	?	?	?	?	0	?	?	2	1	0	0	0	0	0	1	0	0	1	0	-	-	0	0	?	0	0	0	3	0	1	0	0	0	0	1	?	?	?	?	?	?	?	?	?	?	?	?	?	?	?	?	?	?	?	?	?	?	?	?	?	0	?	?	?	?	0	1	?	0	?	?	?	?	?	?	?	?	0	?	?	?	?	?	?	?	?	?	?	?	?	?	?	?	?	?	?	?	?	?	?	?	?	?	?	0	0	0	0	0	0	1	1	0	2	0	2	?	2	0	0	2	0	0	?	?	?	0	?	?	0	?	?	1	1	?	?	?	?	?	0	?	?	?	?	?	?	0	2	3	?	0	1	0	0	-	0	[01]	?	0	0	0	0	0	0	1	[01]	0	0	1	0	0	0	0	1	1	0	1	?	?	?	?	0	?	0	[01]	0	0	1	0	0	0	0	?	?	?	0	0	0	0	1	0	0	0	0	1	1	0	0	0	0	0	0	?	0	?	0	4	0	0	0	0	0	?	?	?	?	?	?	?	?	?	?	?	?	?	?	?	?	?	?	?	?	?	?	?	?	?	?	?	?	?	?	?	?	?	?	?	?	?	?	?	?	?	?	?	?	?	?	?	?	?	?	?	?	?	?	?	?	?	?	?	?	?	?	?	?	?	?	?	?	?	?	?	?	?	?	?	?	?	?	?	?	?	?	?	?	?	?	?	?	?	?	?	?	?	?	?	?	?	?	?	?	?	?	?	?	?	?	?	?	?	?	?	?	?	?	?	?	?	?	?	?	?	0	?	?	?	?	?	?	?	?	?	?	?	?	?	-	-	-	-	-
Chinese_teleosauroid	1	3	1	0	1	0	1	0	0	0	0	0	0	0	0	0	2	0	0	1	1	?	?	2	?	2	0	1	1	0	0	-	0	0	1	1	0	0	1	0	1	0	0	0	0	0	-	1	0	1	0	0	0	1	2	0	1	0	2	1	-	0	0	0	0	1	0	1	0	0	0	0	0	0	0	0	0	0	1	0	0	0	1	0	0	0	0	0	0	0	0	1	1	0	0	0	0	?	0	1	0	0	1	0	0	0	0	-	0	0	-	0	0	0	-	0	0	0	0	0	0	0	0	1	0	0	0	1	1	0	0	0	0	0	1	1	0	1	0	-	1	2	0	0	0	1	0	2	1	1	0	0	0	0	1	0	0	1	?	-	-	0	0	?	0	0	0	3	0	1	0	0	0	0	1	?	0	?	1	0	2	1	2	1	1	1	0	?	0	?	0	0	2	0	0	1	0	0	1	1	0	1	1	1	1	0	1	0	0	0	0	0	0	0	1	1	0	0	?	0	0	0	1	0	0	0	0	1	0	1	0	0	0	0	?	?	0	?	0	0	?	1	1	1	?	?	?	?	?	?	?	?	?	?	?	?	?	?	?	?	?	?	?	?	?	?	?	?	?	?	?	?	?	?	?	?	?	?	?	?	?	?	?	?	?	?	0	2	3	1	0	1	1	[12]	-	[01]	0	0	0	1	0	0	0	0	?	0	0	?	?	?	?	?	?	?	?	?	?	?	?	?	?	0	?	?	?	?	?	?	?	?	?	0	?	?	?	?	?	?	?	?	?	?	?	?	?	?	?	?	?	?	?	?	?	?	?	?	4	?	?	?	?	?	?	?	?	?	?	?	?	?	?	?	?	?	?	?	?	?	?	?	?	?	?	?	?	?	?	?	?	?	?	?	?	?	?	?	?	?	?	?	?	?	?	?	?	?	?	?	?	?	?	?	?	?	?	?	?	?	?	?	?	?	?	?	?	?	?	?	?	?	?	?	?	?	?	?	?	?	?	?	?	?	?	?	?	?	?	?	?	?	?	?	?	?	?	?	?	?	?	?	?	?	?	?	?	?	?	?	?	?	?	?	?	?	?	?	?	?	?	?	?	?	?	?	?	?	?	?	?	?	?	?	?	?	?	?	?	-	-	-	-	-
Indosinosuchus_potamosiamensis	1	4	0	0	1	2	1	0	0	1	0	1	1	0	0	0	2	0	0	?	?	?	?	2	0	2	0	1	1	0	0	-	0	0	1	1	0	0	1	0	1	0	1	0	0	0	-	1	0	1	0	0	0	1	2	0	1	0	2	1	-	0	0	1	0	1	0	1	0	0	0	0	0	0	0	0	0	0	1	0	0	0	1	0	0	0	0	0	0	0	0	1	1	0	0	0	0	?	0	1	0	1	1	0	0	0	0	-	0	0	-	0	0	0	-	0	0	0	0	0	0	0	0	1	0	0	0	1	2	0	0	0	0	0	1	1	0	0	0	-	1	2	0	0	0	1	0	2	1	0	1	0	0	0	1	0	0	1	0	-	-	0	0	0	0	0	0	3	0	1	0	0	0	0	1	?	0	?	1	0	2	1	2	1	1	1	0	1	0	0	?	0	2	?	?	1	0	?	1	1	0	1	1	1	1	0	1	0	0	0	0	0	0	0	1	1	0	0	?	0	0	0	1	0	0	0	0	?	0	1	0	0	0	0	1	?	0	?	0	0	0	1	1	?	0	0	0	0	0	1	1	1	0	2	0	2	?	2	0	0	2	0	0	1	1	0	0	1	?	0	1	0	1	1	1	0	0	?	?	0	1	1	0	0	0	0	0	2	3	1	0	1	0	0	-	0	1	0	0	1	0	0	0	0	1	0	?	0	1	0	0	0	0	1	1	0	1	0	0	0	?	?	?	?	?	0	?	?	0	?	0	0	?	?	?	?	?	?	?	?	?	?	?	?	?	?	?	?	?	?	?	?	?	?	?	?	4	?	?	?	?	?	?	?	?	?	?	?	?	?	?	?	?	?	?	?	?	?	?	?	?	?	?	?	?	?	?	?	?	?	?	?	?	?	?	?	?	?	?	?	?	?	?	?	?	?	?	?	?	?	?	?	?	?	?	?	?	?	?	?	?	?	?	?	?	?	?	?	?	?	?	?	?	?	?	?	?	?	?	?	?	?	?	?	?	?	?	?	?	?	?	?	?	?	?	?	?	?	?	?	?	?	?	?	?	?	?	?	?	?	?	?	?	?	?	?	?	?	?	?	?	?	?	?	?	?	?	?	?	?	?	?	?	?	?	?	?	-	-	-	-	-
Indosinosuchus_kalasinensis	1	4	0	0	?	2	1	0	0	0	0	?	?	0	0	0	2	?	?	?	?	?	?	?	?	?	0	1	1	0	0	-	0	0	1	0	0	0	1	0	1	0	1	0	0	?	-	1	1	1	?	0	0	1	2	0	1	0	2	1	-	0	0	?	?	?	?	1	0	0	?	0	?	0	?	?	?	?	?	0	0	?	1	?	?	0	?	0	?	?	?	?	?	0	0	0	0	?	0	?	?	?	1	0	0	0	0	-	0	0	-	0	?	0	-	0	0	0	0	0	0	0	0	?	0	0	0	1	1	0	0	0	0	?	?	1	?	0	?	?	1	2	0	0	0	?	?	2	1	0	0	0	?	?	?	?	?	?	?	-	-	?	?	?	?	?	?	3	?	1	0	0	0	0	1	?	0	?	?	?	?	?	?	?	?	?	?	?	?	?	?	?	?	?	?	?	?	?	?	?	?	?	1	1	1	0	1	0	?	0	?	?	?	0	1	1	0	0	?	?	?	?	?	?	?	?	?	?	?	1	?	?	0	?	1	?	0	?	0	0	?	1	1	?	0	?	0	?	?	1	1	1	0	?	?	?	?	2	1	0	2	0	0	?	?	?	?	?	?	0	?	0	?	?	?	0	?	?	?	0	1	1	0	0	0	0	?	?	?	?	0	?	?	?	?	?	?	?	?	?	?	?	?	?	?	?	0	0	?	?	?	?	?	?	?	?	?	?	?	?	?	0	?	0	1	?	0	?	?	?	0	0	1	1	0	0	0	0	0	1	0	?	0	?	1	[01]	0	?	?	0	?	?	0	0	0	0	4	0	0	0	0	0	?	?	?	?	?	?	?	?	?	?	?	?	?	?	?	?	?	?	?	?	?	?	?	?	?	?	?	?	?	?	?	?	?	?	?	?	?	?	?	?	?	?	?	?	?	?	?	?	?	?	?	?	?	?	?	?	?	?	?	?	?	?	?	?	?	?	?	?	?	?	?	?	?	?	?	?	?	?	?	?	?	?	?	?	?	?	?	?	?	?	?	?	?	?	?	?	?	?	?	?	?	?	?	?	?	?	?	?	?	?	?	?	?	?	?	?	?	?	?	?	?	?	?	?	?	?	?	?	?	?	?	?	?	?	?	-	-	-	-	-
Platysuchus_multiscrobiculatus	1	5	0	0	1	2	1	0	0	0	3	0	0	0	0	0	2	0	0	?	?	?	?	2	?	?	0	1	1	0	0	-	0	0	1	?	0	0	1	0	1	0	1	0	0	?	-	1	1	1	?	0	0	1	2	0	1	0	2	1	-	0	0	0	0	1	0	1	0	0	0	0	0	0	0	0	0	0	1	0	0	0	1	0	0	0	0	0	0	0	0	1	1	0	0	0	?	?	0	1	0	0	1	0	0	0	0	-	0	0	-	0	0	0	-	0	0	0	0	0	0	0	0	1	0	0	0	1	0	1	1	0	0	0	1	1	?	0	0	-	1	2	0	0	0	?	?	2	1	1	0	0	0	0	1	0	0	1	1	-	-	0	0	?	0	0	0	3	0	1	0	?	0	0	1	?	0	?	1	0	?	?	?	1	?	1	?	?	?	?	?	0	?	?	?	?	?	?	?	?	?	?	1	?	1	0	?	0	0	?	?	?	?	?	1	1	?	?	?	?	?	?	?	?	?	?	?	?	?	1	?	?	?	?	?	?	?	?	0	0	?	?	1	?	0	0	0	?	0	1	1	1	0	2	0	?	3	2	1	0	2	0	0	1	1	0	0	?	?	0	?	0	1	?	?	?	?	0	?	0	1	1	0	0	0	0	0	1	4	?	0	0	0	0	0	0	1	0	0	0	0	0	0	0	0	0	0	0	1	?	?	0	0	1	0	0	1	0	0	?	?	0	?	0	1	0	0	1	0	0	0	0	1	1	0	0	0	0	0	?	0	0	0	0	1	1	0	0	?	?	0	-	?	0	0	0	4	0	0	0	0	0	?	?	0	0	1	0	0	0	?	?	0	?	0	?	?	0	0	?	0	0	?	0	-	0	0	0	0	-	?	?	?	0	0	[01]	?	?	0	0	0	1	2	?	1	?	0	0	2	1	0	0	0	0	0	0	0	0	0	0	0	1	0	0	1	?	0	0	2	[01]	0	1	0	0	0	0	0	0	0	0	0	0	?	?	?	?	?	0	0	0	1	2	2	1	1	0	1	1	0	0	0	?	1	0	0	0	0	0	0	2	2	1	0	1	1	0	-	0	1	1	0	0	0	0	2	0	0	1	0	?	0	0	0	?	?	1	1	-	-	-	-	-
Teleosaurus_cadomensis	1	5	0	0	?	2	1	0	0	1	3	0	0	0	0	0	2	0	0	?	?	?	0	2	0	?	?	?	?	0	0	-	?	0	1	?	0	0	1	?	?	?	?	0	?	?	?	?	?	1	?	0	0	1	?	?	1	?	2	1	-	0	0	0	0	?	0	1	0	0	0	0	0	0	0	0	0	0	1	0	0	0	1	0	0	0	0	0	0	0	0	1	1	0	0	0	0	?	0	1	0	1	1	0	0	0	0	-	0	0	-	0	0	0	-	0	0	0	0	0	0	0	0	[01]	0	0	0	1	0	0	1	0	0	0	[01]	1	0	0	0	-	1	2	0	0	0	?	0	2	1	0	1	0	0	0	1	0	0	1	0	-	-	0	0	0	0	0	0	3	0	1	0	0	0	0	1	?	0	0	?	?	2	1	2	?	1	?	?	?	0	0	0	0	2	0	0	1	0	0	1	1	0	1	1	1	1	0	1	0	0	0	0	0	0	0	1	1	0	0	?	0	0	0	1	0	0	0	0	1	0	1	0	0	0	0	1	1	0	2	0	0	?	1	1	1	0	0	0	?	0	1	?	?	0	2	0	?	3	2	?	0	?	0	?	?	?	?	?	1	0	?	?	?	?	?	?	0	?	0	1	0	1	?	0	0	0	0	0	1	4	1	0	?	?	?	?	0	?	?	?	0	?	0	?	?	0	?	0	0	?	0	?	?	?	?	?	?	?	?	?	?	?	0	?	0	1	?	0	?	?	?	?	0	1	1	0	0	0	0	0	?	?	0	0	0	1	?	?	?	?	?	?	?	?	?	?	0	4	0	0	0	0	0	?	?	0	?	?	0	?	?	?	?	0	?	0	?	?	?	0	?	?	?	?	?	?	?	?	?	?	?	?	0	?	?	?	?	?	?	0	0	?	?	?	?	1	?	?	?	2	1	?	?	?	?	0	0	?	0	?	?	0	?	?	?	?	?	?	?	2	?	?	1	0	0	0	0	0	0	0	0	0	0	0	0	0	1	?	0	0	?	1	?	?	?	1	0	1	?	?	?	?	?	?	?	?	?	?	?	?	?	?	1	0	1	1	0	-	0	1	1	0	0	0	0	2	0	0	1	0	?	0	0	0	?	?	?	?	-	-	-	-	-
Mycterosuchus_nasutus	1	4	0	0	0	2	1	0	0	1	3	0	0	0	0	0	2	0	0	?	?	?	?	2	?	?	0	1	1	0	0	-	?	0	1	?	0	0	1	0	1	0	1	0	0	0	-	1	0	1	0	0	0	1	2	1	1	0	2	1	-	0	0	0	0	1	0	1	0	0	0	0	0	0	0	0	?	?	?	0	0	0	1	0	0	0	0	0	0	0	0	1	1	0	0	0	0	?	0	1	0	0	1	0	0	0	0	-	0	0	-	0	0	0	-	0	0	0	0	0	0	0	0	1	0	0	0	1	0	0	0	0	0	0	1	1	0	0	0	-	1	2	0	0	0	?	?	2	1	0	1	0	0	0	1	0	0	1	0	-	-	0	0	?	0	?	0	3	0	1	0	?	?	0	1	?	0	?	?	0	2	1	2	1	?	1	0	0	?	?	0	?	2	?	?	1	0	?	?	1	?	?	1	1	1	0	1	0	0	0	0	0	0	?	1	1	0	0	?	0	?	?	?	?	0	?	0	1	0	0	0	0	0	0	?	?	0	?	0	0	?	1	?	?	0	0	0	0	0	1	1	1	0	2	0	3	[23]	2	1	0	?	0	0	?	?	?	?	1	0	[01]	?	0	?	?	?	0	?	?	?	0	1	2	0	0	0	0	0	2	4	1	0	0	0	2	1	0	1	1	1	0	0	0	0	0	0	0	0	0	2	0	0	0	0	1	0	0	1	0	0	0	?	?	1	?	?	?	0	1	0	0	0	0	1	1	0	0	0	0	0	1	0	0	0	?	1	1	0	0	0	?	?	?	?	0	?	0	4	0	0	0	0	0	0	?	0	0	1	0	[01]	0	?	?	0	0	0	?	?	0	0	0	0	0	0	0	-	0	0	0	0	-	?	?	?	0	1	0	1	1	?	?	?	1	2	0	1	2	0	0	2	1	0	0	0	0	0	0	1	0	0	1	0	?	?	?	?	?	?	0	2	0	1	1	?	?	?	?	?	?	?	?	?	?	?	?	?	?	?	0	0	0	1	3	3	1	1	1	1	1	1	0	0	1	1	0	0	1	?	?	?	?	?	1	1	1	?	?	-	0	1	0	0	0	0	0	2	0	?	1	?	?	?	?	0	?	?	?	?	-	-	-	-	-
Bathysuchus_megarhinus	1	?	?	0	0	2	1	0	0	1	0	1	?	3	-	0	1	0	?	?	?	?	?	?	?	?	0	1	1	0	0	-	0	0	1	1	0	0	1	0	1	0	1	0	0	0	-	1	0	1	0	0	0	1	2	1	1	0	2	1	-	0	?	?	?	?	?	?	0	0	?	?	?	0	?	?	?	?	?	0	0	?	?	?	?	?	?	?	?	?	?	?	?	?	0	0	0	?	0	1	0	0	1	0	0	0	0	-	0	0	-	0	?	0	-	?	?	?	?	0	0	?	?	?	?	0	0	1	0	0	?	?	0	0	1	1	?	0	?	?	1	2	0	0	0	?	0	2	1	?	?	0	?	0	?	?	?	?	?	-	-	?	?	?	?	?	?	3	?	1	0	?	?	?	?	?	0	?	1	0	?	?	?	1	?	?	0	0	0	0	?	?	?	?	?	?	?	?	?	?	?	?	1	1	1	0	1	0	0	0	0	?	?	0	?	?	0	0	?	0	?	?	?	?	?	?	?	?	?	0	?	?	0	0	?	?	?	?	0	?	?	?	?	?	?	?	?	?	?	?	?	?	0	2	0	3	3	?	?	?	?	0	?	?	?	?	?	?	?	?	?	?	?	?	?	?	?	?	?	?	?	?	?	?	0	?	0	1	4	?	0	0	1	2	1	1	1	1	1	0	0	0	0	0	0	0	0	?	1	0	0	0	0	1	0	0	1	0	0	?	1	0	0	0	?	?	0	1	0	0	0	0	?	1	0	0	0	0	1	1	0	?	0	?	1	1	0	0	0	?	?	?	?	?	?	0	4	0	?	?	?	0	?	?	?	?	?	?	?	?	?	?	?	?	?	?	?	?	?	?	?	?	?	?	?	?	?	?	?	?	?	?	?	?	?	?	?	?	?	?	?	?	?	?	?	?	?	?	?	?	?	?	?	?	?	?	?	?	?	?	?	?	?	?	?	?	?	?	?	?	?	?	?	?	?	?	?	?	?	?	?	?	?	?	?	?	?	?	?	?	?	?	?	?	?	?	?	?	?	?	?	?	?	?	?	?	?	?	?	?	?	1	1	?	?	?	?	?	?	?	?	?	?	?	?	?	0	?	?	?	?	?	?	?	?	?	?	-	-	-	-	-
Sericodon_jugleri	?	?	?	?	?	2	?	0	0	1	0	1	1	[13]	1	1	[01]	0	?	?	?	?	?	2	?	?	0	1	1	0	?	-	0	0	[01]	?	0	?	1	0	?	0	?	0	0	0	-	1	0	1	0	?	0	1	2	?	1	0	2	1	-	0	?	?	?	?	0	1	0	0	?	?	?	0	?	?	?	0	?	0	0	0	?	?	?	?	?	?	?	?	?	?	?	?	0	0	?	?	0	?	?	0	?	?	?	0	0	-	?	?	?	0	?	0	-	?	?	?	?	0	0	0	0	[01]	?	0	?	?	?	?	?	?	?	?	?	?	?	0	?	?	1	2	0	0	0	?	?	2	1	?	?	?	?	?	?	?	?	?	?	-	-	?	?	?	?	?	?	?	?	?	?	?	?	?	?	?	?	?	?	?	?	?	2	1	?	0	0	?	?	?	?	?	?	?	?	?	?	?	?	?	?	?	1	1	1	0	1	0	0	?	?	0	0	0	1	?	0	?	?	?	?	?	?	?	?	?	?	?	0	0	0	?	0	?	?	?	?	?	0	?	?	1	1	?	0	0	0	0	0	1	1	1	0	2	0	3	3	2	1	?	?	0	0	?	?	?	?	1	0	0	?	?	?	?	?	?	?	0	1	0	1	?	?	?	?	0	?	1	4	?	0	0	0	2	1	1	1	1	1	0	0	0	?	?	0	0	0	0	?	0	?	?	?	1	?	0	1	0	0	0	1	0	0	0	1	?	0	1	0	?	0	0	?	?	0	0	0	0	1	0	0	0	0	?	[12]	1	0	0	0	?	?	?	?	?	?	0	4	0	?	?	?	0	?	?	?	?	1	0	?	?	?	?	0	?	0	0	0	0	?	0	?	?	?	?	?	?	?	?	?	?	?	?	?	?	[12]	1	?	?	?	?	?	?	?	?	?	?	?	?	?	?	?	?	?	?	?	?	?	?	?	?	?	?	?	?	?	?	?	0	2	1	0	?	0	0	0	0	0	0	0	0	0	0	0	0	0	1	0	?	?	0	1	?	?	1	1	0	0	1	?	?	0	1	?	?	?	?	?	?	?	?	?	1	1	?	?	?	-	?	?	?	?	?	?	?	2	0	?	?	?	?	?	0	?	?	?	?	?	-	-	-	-	-
Aeolodon_priscus	?	?	?	?	0	2	1	0	0	1	0	1	1	1	1	?	?	?	?	?	?	?	?	?	?	?	0	1	1	0	0	-	0	0	1	1	0	0	?	0	?	0	1	0	0	?	-	1	0	1	?	0	0	1	2	?	1	0	2	1	-	0	0	0	0	1	0	1	?	0	?	?	?	0	?	?	?	?	?	0	0	?	?	?	?	?	?	?	?	?	?	?	?	?	0	0	0	?	0	?	0	0	1	0	0	0	0	-	0	?	-	0	0	0	-	?	?	?	?	0	0	0	0	1	0	?	0	1	0	?	?	?	0	?	1	1	?	0	?	?	?	2	0	0	?	?	?	2	1	1	1	0	?	?	?	?	?	?	?	-	-	0	0	?	?	?	?	3	0	1	0	?	0	0	1	?	?	?	?	?	?	?	?	?	?	?	?	?	?	?	?	?	?	?	?	?	?	?	?	?	?	?	1	1	?	0	?	?	?	?	?	?	?	?	?	?	0	0	?	?	?	?	?	?	?	?	?	?	?	?	0	?	?	?	?	?	?	?	?	?	?	?	?	?	0	0	0	0	0	[01]	1	1	0	2	0	3	3	?	?	?	?	0	0	?	?	?	?	1	0	0	?	0	?	?	?	?	?	0	?	0	1	0	0	[01]	0	0	?	2	4	1	0	?	?	?	?	?	?	1	1	?	?	?	?	?	1	?	?	0	1	0	?	?	?	1	?	?	1	0	0	0	0	0	?	?	1	?	0	?	?	?	?	0	?	?	0	0	0	0	0	1	0	?	0	0	1	?	0	?	?	?	?	?	?	?	?	0	4	0	0	0	0	0	?	?	?	0	?	0	?	1	1	?	0	?	0	?	?	?	0	?	0	0	[01]	0	-	?	0	0	0	-	?	?	?	?	0	1	?	?	?	?	?	1	?	?	?	?	?	?	2	2	?	0	0	0	0	0	0	0	0	1	0	0	0	?	?	?	?	?	?	?	?	?	?	0	0	?	?	?	?	?	?	?	?	?	?	?	?	0	[01]	0	1	4	4	1	1	0	?	?	0	?	?	1	?	0	?	?	0	0	0	2	?	1	1	1	1	0	-	0	1	0	0	0	0	0	?	0	0	1	0	?	?	0	0	?	0	1	?	-	-	-	-	-
Macrospondylus_bollensis	1	0	0	0	[01]	2	1	0	0	0	3	0	1	0	0	0	2	0	0	1	1	?	0	2	?	2	0	1	1	0	0	-	0	1	1	0	0	0	1	0	1	0	1	0	0	0	-	0	1	1	0	0	0	1	2	0	1	0	2	1	-	0	0	0	0	1	0	1	0	0	0	0	0	0	0	0	0	0	1	0	0	0	1	0	0	0	0	0	0	0	0	1	1	0	0	0	0	?	0	1	0	0	0	0	0	0	0	-	0	0	-	0	0	0	-	0	0	0	0	0	0	0	0	1	0	0	0	1	1	0	0	0	0	0	1	1	0	0	0	-	1	2	0	0	0	?	0	2	1	1	0	0	0	0	1	0	0	0	0	-	-	0	0	0	0	0	0	3	0	1	0	0	0	0	1	?	0	0	1	0	2	1	?	1	?	1	0	?	0	0	0	0	2	?	0	1	0	1	1	1	0	1	1	1	1	0	1	0	0	0	0	0	0	0	1	1	0	0	?	0	0	0	1	0	1	0	0	1	0	1	0	0	0	0	1	?	0	?	0	0	0	1	1	1	0	0	0	0	0	1	1	1	0	2	0	3	3	2	1	0	2	0	0	1	1	0	0	1	0	0	1	0	1	1	1	0	?	0	1	0	1	1	0	0	0	0	0	2	4	1	0	1	0	0	-	0	0	0	0	0	0	0	0	0	1	0	0	0	1	0	0	0	0	1	0	0	1	0	0	0	0	0	1	0	1	0	0	1	0	0	0	0	1	1	0	0	0	0	0	1	0	0	0	0	1	1	0	0	?	?	0	-	?	0	0	0	4	0	0	0	0	0	0	?	0	0	1	0	0	?	1	0	0	0	0	?	?	0	0	0	0	0	?	0	-	0	0	0	0	-	0	0	?	0	0	1	1	1	0	0	0	1	2	?	1	0	0	0	2	2	0	0	0	0	0	0	0	0	0	0	0	1	0	0	1	1	0	0	2	1	0	1	0	0	0	0	0	0	0	0	0	0	0	0	0	1	0	0	0	0	1	2	2	1	1	0	1	1	0	0	0	?	1	0	0	0	0	0	0	2	2	1	1	1	1	0	-	0	1	0	0	0	0	0	2	0	0	1	0	?	0	0	0	?	0	1	1	-	-	-	-	-
Clovesuurdameredeor_stephani	1	?	?	?	?	?	?	?	0	0	?	0	0	0	0	0	2	0	?	?	?	?	?	?	?	?	?	?	?	?	0	?	?	?	?	?	?	?	?	?	?	?	?	?	?	?	?	?	?	?	?	?	?	?	?	?	?	?	?	?	-	?	0	0	0	1	0	1	?	?	0	0	0	?	0	?	?	0	?	0	0	0	1	0	0	0	0	0	0	0	0	1	1	0	0	0	0	?	0	1	0	0	0	0	0	0	0	-	0	0	-	0	0	0	-	0	1	0	0	0	0	1	0	0	0	?	?	1	1	?	?	?	0	0	?	?	?	?	?	?	1	2	0	0	0	?	0	2	1	0	0	0	0	0	1	0	0	0	0	-	-	0	0	?	0	1	1	3	0	1	0	0	0	0	1	?	?	?	?	?	?	1	?	?	?	?	?	?	?	?	?	0	2	?	?	?	?	?	?	?	0	1	1	1	1	?	?	?	?	0	0	?	?	?	?	?	0	0	?	0	0	?	?	?	?	?	?	?	0	1	0	0	?	?	?	?	?	?	?	?	?	?	?	?	?	?	?	?	?	?	?	?	?	?	?	?	?	?	?	?	?	?	0	?	?	?	?	?	?	?	?	0	?	?	?	?	?	?	?	0	1	?	0	0	0	?	?	?	?	1	?	?	?	?	?	?	?	?	?	?	?	?	?	?	?	?	?	0	?	0	?	?	?	?	?	?	?	?	?	?	?	?	?	?	?	?	?	?	?	?	?	0	?	?	?	?	?	?	?	?	?	?	?	?	?	?	?	?	?	?	?	?	?	?	?	?	?	?	?	?	?	?	?	?	?	?	?	?	?	?	?	?	?	?	?	?	?	?	?	?	?	?	?	?	?	?	?	?	?	?	?	?	?	?	?	?	?	?	?	?	?	?	?	?	?	?	?	?	?	?	?	?	?	?	?	?	?	?	?	?	?	?	?	?	?	?	?	?	?	?	?	?	?	?	?	?	?	?	?	?	?	?	?	?	?	?	?	?	?	?	?	?	?	?	?	?	?	?	?	?	?	?	?	?	?	?	?	?	?	?	?	?	?	?	?	?	?	?	?	?	?	?	?	0	?	?	?	?	?	?	?	?	?	?	?	?	?	-	-	-	-	-
Andrianavoay_baroni	?	?	?	?	?	?	1	0	0	?	3	?	?	?	?	?	?	0	?	?	?	?	?	?	?	?	0	1	1	0	?	-	?	?	1	?	0	?	1	?	?	?	?	0	?	0	?	0	?	1	0	0	0	1	?	?	1	1	?	1	-	?	?	?	?	?	?	?	0	0	?	?	?	0	?	?	?	?	?	?	?	?	?	?	?	?	?	?	?	?	?	?	?	?	0	?	?	?	0	1	?	?	?	?	?	?	0	-	?	?	-	?	?	?	-	?	?	?	?	?	?	?	?	?	?	?	?	?	?	?	?	?	?	?	?	?	?	?	?	?	1	2	0	0	0	?	0	2	?	?	?	?	?	?	?	?	?	?	?	-	-	?	?	?	?	?	?	?	?	?	?	?	?	?	?	?	?	?	?	?	?	?	2	1	?	1	?	?	?	?	?	?	?	?	?	?	?	?	?	?	?	?	1	1	1	?	?	?	?	?	?	?	?	?	?	?	0	0	?	0	?	?	?	?	?	?	?	?	?	1	?	?	0	?	?	?	?	?	?	?	?	?	?	?	?	?	?	0	?	?	?	?	0	2	0	?	?	?	?	?	?	?	0	?	?	?	?	?	?	?	?	?	?	?	?	?	?	?	?	?	?	?	?	?	?	?	?	?	?	?	1	?	?	?	?	?	?	?	?	?	?	0	0	0	?	0	0	0	1	0	0	0	0	1	0	0	1	0	0	?	?	?	?	?	?	?	?	1	0	0	0	0	?	?	?	?	?	?	?	?	?	?	?	?	?	?	?	?	?	?	?	?	?	?	?	?	?	?	?	?	?	?	?	?	?	?	?	?	?	?	?	?	?	?	?	?	?	?	?	?	?	?	?	?	?	?	?	?	?	?	?	?	?	?	?	?	?	?	?	?	?	?	?	?	?	?	?	?	?	?	?	?	?	?	?	?	?	?	?	?	?	?	?	?	?	?	?	?	?	?	?	?	?	?	?	?	?	?	?	?	?	?	?	?	?	?	?	?	?	?	?	?	?	?	?	?	?	?	?	?	?	?	?	?	?	?	?	?	?	?	?	1	1	?	?	?	?	?	?	?	?	?	?	?	?	?	?	?	?	?	?	?	?	?	?	?	?	-	-	-	-	-
Charitomenosuchus_leedsi	1	3	1	0	0	2	1	0	0	0	3	0	[01]	0	1	0	2	0	0	?	?	?	?	2	?	?	0	1	1	0	0	-	0	1	1	0	0	0	1	0	1	0	1	0	0	0	-	0	1	1	0	0	0	1	2	0	1	2	2	1	-	0	0	0	0	1	0	1	0	0	0	0	0	0	0	0	0	0	1	0	0	0	1	0	0	0	0	0	0	0	0	1	1	0	0	0	0	?	0	1	0	0	0	0	0	0	0	-	0	[01]	-	0	0	0	-	0	0	0	0	0	0	0	0	1	0	0	0	1	2	0	0	0	0	0	1	1	0	0	0	-	1	2	0	0	0	?	?	2	1	1	0	0	0	0	1	0	0	0	0	-	-	0	0	0	0	0	1	3	0	1	0	0	0	0	1	?	0	0	1	0	2	1	2	1	1	1	0	1	0	0	0	0	2	0	0	1	0	1	1	1	0	1	1	1	1	0	1	0	0	0	0	?	0	?	1	1	0	0	?	0	?	0	1	0	1	0	0	1	0	1	0	0	0	0	1	?	0	?	0	0	0	1	1	?	0	0	0	0	0	1	1	1	0	2	0	3	[23]	2	1	0	2	0	?	1	1	0	0	1	0	0	1	0	1	1	?	0	?	0	1	0	1	1	0	0	0	0	0	2	4	1	0	1	0	1	-	0	1	0	0	0	0	0	0	0	0	0	0	0	1	0	0	0	0	1	0	0	1	0	0	0	0	0	1	0	1	?	0	1	0	0	0	0	1	1	0	0	0	0	0	1	0	0	0	0	1	?	?	0	?	?	?	?	?	0	0	0	4	0	0	0	0	0	0	1	0	0	1	0	0	1	1	0	0	0	0	0	1	0	0	0	0	0	0	0	-	0	0	0	0	-	0	0	?	0	1	1	1	1	0	0	?	1	2	0	1	0	0	0	2	2	0	0	0	0	0	0	0	0	0	1	0	?	0	?	?	1	0	0	2	1	0	1	0	0	0	0	0	0	0	1	0	0	0	0	0	1	0	0	0	0	1	4	3	1	1	0	1	1	1	0	0	1	1	0	0	0	?	0	0	?	?	1	1	1	1	0	-	0	1	0	0	0	0	0	2	0	0	1	0	?	0	?	0	?	?	?	?	-	-	-	-	-
Seldsienean_megistorhynchus	?	?	?	?	?	2	?	0	0	1	3	0	0	0	1	0	?	0	?	?	?	?	?	?	?	?	0	1	1	0	0	-	0	[01]	1	?	0	0	1	0	?	0	1	0	0	0	-	0	0	1	0	?	0	1	2	[01]	1	2	2	1	-	0	0	0	0	1	0	1	0	0	?	?	?	0	?	?	?	0	1	0	0	0	1	?	?	0	?	0	?	?	?	1	1	?	?	?	?	?	0	?	0	?	0	?	?	0	?	?	?	?	?	0	?	0	-	0	0	?	?	0	0	0	0	1	0	0	0	?	1	?	0	0	0	?	?	?	?	?	?	?	?	?	0	?	?	?	?	?	1	1	?	0	0	[01]	1	?	?	1	?	-	-	?	?	?	?	?	?	3	?	?	0	?	0	0	0	?	?	?	?	0	2	?	?	1	?	?	?	0	0	?	?	?	?	?	?	?	?	?	?	?	?	?	?	?	?	?	?	?	?	?	?	?	?	?	?	?	?	?	?	?	?	?	?	?	?	?	?	?	?	?	?	?	?	?	?	?	?	?	?	?	?	?	?	?	0	0	0	0	0	1	1	1	0	2	0	3	3	2	[01]	0	?	0	0	?	?	?	0	1	0	0	?	0	1	1	?	?	?	0	1	0	1	1	0	0	0	?	0	2	4	1	0	1	0	0	-	0	1	0	0	0	0	0	?	?	0	0	0	0	1	0	0	0	0	1	0	0	1	0	0	0	1	0	?	0	?	0	0	1	0	0	0	0	1	1	0	0	0	0	0	1	0	0	0	?	1	1	?	0	?	?	?	?	?	?	?	0	4	0	0	?	?	?	?	?	?	?	?	0	?	?	?	?	?	?	?	?	?	?	?	0	?	?	?	?	?	?	?	?	?	?	?	?	?	?	?	1	[12]	?	?	?	?	?	?	?	?	?	?	?	?	?	?	?	?	?	?	?	?	?	?	?	?	?	?	?	?	?	?	?	?	?	?	?	?	?	?	?	?	?	?	?	?	?	?	?	?	?	?	?	?	?	?	?	?	?	?	?	1	?	?	?	0	?	?	?	0	?	?	?	?	?	?	1	2	?	?	?	?	?	?	?	?	?	?	?	?	?	?	?	?	?	?	?	?	?	?	?	?	-	-	-	-	-
Deslongchampsina_larteti	1	?	?	?	1	2	1	0	0	0	3	0	0	0	1	0	2	0	0	?	?	?	?	2	?	?	0	1	1	0	0	-	0	1	1	0	0	0	1	0	1	0	?	0	0	0	-	0	?	1	0	?	0	1	2	0	1	?	2	1	-	0	0	0	0	1	0	1	0	0	0	?	0	0	?	0	0	0	1	0	0	0	1	0	0	1	0	0	1	0	0	1	1	0	0	?	0	?	0	?	0	?	0	0	?	?	0	-	?	?	-	0	0	0	-	0	0	0	0	0	0	0	0	1	0	0	?	1	1	?	0	0	0	0	?	?	?	?	?	?	1	2	0	0	0	?	?	2	1	1	0	0	0	0	1	?	?	0	0	-	-	?	0	?	0	?	0	3	0	1	0	0	0	0	1	?	?	?	1	0	2	1	2	1	1	1	0	?	0	0	0	?	2	0	?	?	?	1	?	1	0	1	1	1	1	0	1	0	?	0	0	?	?	?	?	?	0	0	?	0	?	?	?	?	1	?	?	?	0	1	0	0	0	0	1	?	?	?	0	0	?	1	1	?	?	?	?	0	?	1	?	1	?	?	?	2	?	2	?	?	?	?	?	?	?	?	?	?	?	?	?	?	?	?	?	?	?	?	?	?	?	?	?	?	0	?	0	2	4	1	0	1	0	0	-	0	1	0	0	0	0	0	?	0	?	0	0	?	?	?	?	?	?	?	?	?	?	?	?	0	1	?	?	?	?	0	0	?	?	?	?	0	1	1	0	0	0	?	0	1	0	?	?	0	1	?	?	0	?	?	?	?	?	?	?	?	4	0	0	0	?	0	?	?	?	?	?	?	?	?	?	?	?	?	?	?	?	?	?	?	?	?	?	?	?	?	?	?	?	?	?	?	?	?	?	?	?	?	?	?	?	?	?	?	?	?	?	?	?	?	?	?	?	?	?	?	?	?	?	?	?	?	?	?	?	?	?	?	?	?	?	?	?	?	?	?	?	?	?	?	?	?	?	?	?	?	?	?	?	?	?	?	?	?	?	?	?	?	?	?	?	?	?	?	?	?	?	?	?	?	?	1	?	?	?	?	?	?	?	?	?	?	?	?	?	?	?	?	?	?	?	?	?	?	?	?	?	-	-	-	-	-
Proexochokefalos_heberti	1	3	1	0	1	2	1	0	0	0	3	0	0	0	1	0	2	0	0	?	?	?	?	2	?	2	0	1	1	0	0	-	0	1	1	0	0	0	1	0	1	0	1	0	0	0	-	0	?	1	0	0	0	1	2	0	1	1	2	1	-	0	0	?	0	0	0	1	0	0	0	0	0	0	0	0	?	0	1	?	0	?	0	0	-	-	-	0	0	-	-	-	-	0	0	0	0	?	0	1	0	0	0	1	0	0	0	-	0	0	-	0	?	0	-	0	?	?	?	0	0	0	0	1	0	0	0	1	1	0	0	?	?	?	1	?	0	0	0	-	1	2	0	0	0	1	0	2	1	1	0	0	0	0	1	0	0	0	0	-	-	?	?	?	0	?	1	3	0	1	0	0	?	0	1	?	0	?	1	0	2	1	?	1	?	?	0	?	?	?	?	?	?	0	?	1	0	1	1	1	?	1	2	1	1	0	1	0	0	0	0	0	?	?	1	1	0	0	?	0	?	?	?	0	1	0	?	1	0	?	?	0	0	0	?	?	0	?	0	0	?	1	1	1	0	0	0	0	0	1	1	1	0	2	0	2	?	2	1	0	2	0	0	?	?	?	0	1	1	1	1	0	1	1	?	0	?	0	1	0	1	1	0	0	0	0	0	2	4	1	0	1	0	1	-	0	1	0	0	0	0	0	0	?	0	0	0	0	?	0	0	0	0	1	0	0	1	0	0	?	1	0	1	?	0	0	0	?	0	0	0	0	1	1	0	0	0	0	0	[01]	0	0	0	0	[12]	1	0	0	?	?	?	?	?	0	0	0	4	0	0	0	0	0	?	?	?	?	?	?	?	?	?	?	?	?	?	?	?	?	?	?	?	?	?	?	?	?	?	?	?	?	?	?	?	?	?	?	?	?	?	?	?	?	?	?	?	?	?	?	?	?	?	?	?	?	?	?	?	?	?	?	?	?	?	?	?	?	?	?	?	?	?	?	?	?	?	?	?	?	?	?	?	?	?	?	?	?	?	?	?	?	?	?	?	?	?	?	?	?	?	?	?	?	?	?	?	?	?	?	?	?	?	?	?	?	?	?	-	?	?	?	?	?	?	?	?	?	?	?	?	?	?	?	?	?	?	?	?	-	-	-	-	-
Proexochokefalos_bouchardi	?	3	1	0	?	2	?	0	0	0	3	?	?	?	?	?	2	0	0	?	?	?	?	?	?	?	?	?	?	?	?	-	?	?	?	?	?	?	?	?	?	?	?	?	?	?	-	?	?	?	?	?	?	?	?	?	?	?	2	1	-	0	0	?	?	0	0	1	?	?	?	?	?	?	?	?	?	0	?	0	0	?	?	?	?	?	?	?	?	?	?	?	?	?	0	0	?	?	0	1	?	0	0	1	0	0	?	-	?	?	?	?	?	0	-	?	?	?	?	0	0	?	?	?	?	0	0	1	0	?	?	?	0	?	?	?	?	0	?	?	1	2	0	0	?	?	?	?	1	1	?	?	?	?	?	?	?	?	?	-	-	?	?	?	?	?	?	3	?	?	0	?	?	?	?	?	?	?	?	?	?	?	2	?	?	?	?	?	?	?	?	?	?	?	?	?	?	?	?	?	?	?	1	?	?	?	?	?	?	?	?	?	?	?	?	?	?	0	?	?	?	?	?	?	?	?	?	?	?	1	0	?	0	?	?	?	?	?	0	?	?	?	?	?	?	?	?	?	?	?	?	?	?	?	?	?	?	?	?	?	?	?	?	?	?	?	?	?	?	?	?	?	?	?	?	?	?	?	?	?	?	?	?	?	?	?	?	?	?	?	?	?	?	?	?	?	?	?	?	?	?	?	?	?	?	?	0	?	?	?	?	?	?	?	?	?	?	?	?	?	?	?	?	?	?	?	?	?	?	?	?	?	?	?	?	?	?	?	?	?	?	?	?	?	?	?	?	?	?	?	?	?	?	?	?	?	?	?	?	?	?	?	?	?	?	?	?	?	?	?	?	?	?	?	?	?	?	?	?	?	?	?	?	?	?	?	?	?	?	?	?	?	?	?	?	?	?	?	?	?	?	?	?	?	?	?	?	?	?	?	?	?	?	?	?	?	?	?	?	?	?	?	?	?	?	?	?	?	?	?	?	?	?	?	?	?	?	?	?	?	?	?	?	?	?	?	?	?	?	?	?	?	?	?	?	?	?	?	?	?	?	?	?	?	?	?	?	?	?	?	?	?	?	?	?	?	?	?	?	?	?	?	?	?	?	?	?	?	?	?	?	?	?	?	?	?	?	-	-	-	-	-
Steneosaurus_rostromajor	?	?	?	?	?	?	1	?	?	?	3	?	?	?	?	?	?	0	?	?	?	?	?	?	?	?	?	?	1	0	?	-	?	?	?	?	?	?	?	?	?	?	?	?	?	?	-	?	?	1	0	?	0	1	?	?	1	1	2	1	-	?	?	?	?	?	?	?	?	0	?	?	?	0	?	?	?	?	?	?	?	?	?	?	?	?	?	?	?	?	?	?	?	?	?	?	?	?	?	?	?	?	?	?	?	?	?	?	?	?	?	?	?	?	?	?	?	?	?	?	?	?	?	?	?	?	?	?	?	?	?	?	?	?	?	?	?	?	?	?	?	?	?	?	?	?	?	?	?	?	?	?	?	?	?	?	?	?	?	-	-	?	?	?	?	?	?	?	?	?	?	?	?	?	?	?	?	?	?	?	?	?	?	1	?	?	?	?	?	?	?	?	?	?	?	?	?	?	?	?	?	?	?	?	?	?	?	?	?	?	?	?	?	?	?	?	?	?	?	?	?	?	?	?	?	?	?	?	?	?	?	?	?	?	?	?	?	?	?	?	?	?	?	?	?	?	?	?	?	?	?	?	?	?	?	?	?	?	?	?	?	?	?	?	?	?	?	?	?	?	?	?	?	?	?	?	?	?	?	?	?	?	?	?	?	?	?	?	?	?	1	?	?	?	?	?	?	?	?	?	?	0	0	0	?	0	0	?	?	?	?	?	?	?	?	?	?	?	?	?	?	?	?	?	?	?	?	?	?	?	?	0	?	?	?	?	?	?	?	?	?	?	?	?	?	?	?	?	?	?	?	?	?	?	?	?	4	?	0	?	?	?	?	?	?	?	?	?	?	?	?	?	?	?	?	?	?	?	?	?	?	?	?	?	?	?	?	?	?	?	?	?	?	?	?	?	?	?	?	?	?	?	?	?	?	?	?	?	?	?	?	?	?	?	?	?	?	?	?	?	?	?	?	?	?	?	?	?	?	?	?	?	?	?	?	?	?	?	?	?	?	?	?	?	?	?	?	?	?	?	?	?	?	?	?	?	?	?	?	?	?	?	?	?	?	?	?	?	?	?	?	?	?	?	?	?	?	?	?	?	?	?	?	?	?	?	?	?	?	?	?	?	?	?	?	?	?	-	-	-	-	-
Neosteneosaurus_edwardsi	1	3	1	0	1	0	1	0	0	0	3	0	?	0	1	0	2	0	0	?	?	?	?	2	?	?	0	1	1	0	0	-	0	1	1	0	0	0	1	0	1	0	1	0	0	0	-	0	1	1	0	0	0	1	2	0	1	1	2	1	-	0	0	0	0	1	0	1	0	0	0	0	0	0	0	0	?	0	1	0	0	0	0	0	-	-	-	0	0	-	-	-	-	0	0	0	0	?	0	1	0	0	0	1	0	0	0	-	0	0	-	0	0	0	-	0	0	0	0	0	0	0	0	1	0	0	0	1	0	0	0	0	0	0	1	1	0	1	0	-	1	2	0	0	0	?	0	2	1	1	0	0	0	0	1	0	0	0	0	-	-	0	0	?	0	0	1	3	0	1	0	0	0	0	1	?	0	?	1	0	2	1	2	1	1	1	0	[12]	0	?	?	?	2	?	?	1	0	1	1	1	?	?	1	1	1	0	1	0	0	0	0	0	0	0	1	1	0	0	?	0	?	0	1	0	1	0	0	1	0	1	0	0	0	0	1	?	0	?	0	0	?	1	?	?	0	0	0	0	0	1	1	1	0	2	0	1	3	2	1	0	2	0	0	?	?	?	0	1	1	1	?	0	?	?	1	0	?	0	1	0	1	1	0	0	0	0	0	2	3	1	1	1	0	0	-	0	1	0	0	0	0	0	0	0	1	0	0	0	1	0	0	0	0	1	0	0	1	0	0	0	1	?	1	?	0	0	0	1	0	0	0	0	1	1	0	0	0	0	0	1	0	0	0	0	1	1	0	0	?	?	0	-	?	0	0	0	4	0	0	0	0	0	0	1	0	0	1	0	0	0	1	0	0	0	0	0	0	0	0	0	0	0	0	0	-	0	0	0	0	-	0	0	?	0	2	0	1	1	0	?	?	1	2	0	1	0	0	0	2	2	0	0	0	0	0	0	0	0	0	1	0	?	0	?	?	1	0	0	2	1	0	1	0	0	0	0	0	0	0	1	0	0	0	0	0	1	0	0	0	0	1	4	3	1	1	0	1	1	1	0	0	1	1	0	0	0	?	?	?	?	?	1	1	1	1	0	-	0	1	0	0	0	0	0	2	0	?	1	1	?	0	?	0	?	?	?	?	-	-	-	-	-
Yvridiosuchus_boutilieri	1	3	1	0	1	0	1	0	0	0	3	0	?	0	1	0	2	0	0	?	?	?	?	2	?	?	1	1	1	0	0	-	0	1	1	0	0	0	1	0	1	0	1	0	0	?	-	0	1	1	0	?	0	1	2	0	1	?	2	1	-	0	0	0	0	1	0	1	0	0	0	0	0	0	0	0	0	?	?	0	?	?	1	0	0	0	0	0	0	0	0	1	1	0	0	0	0	?	0	1	0	5	0	1	0	0	0	-	0	0	-	0	0	0	-	0	0	0	0	0	0	0	0	1	0	0	0	1	1	0	0	0	0	0	1	1	0	1	0	-	1	2	0	0	0	?	?	2	1	[01]	0	0	0	0	1	0	?	0	0	-	-	0	0	?	?	?	1	3	0	1	0	0	0	0	1	?	?	?	?	?	?	?	2	1	1	?	0	?	0	1	0	0	2	0	?	1	0	1	1	1	0	1	1	1	1	0	1	0	0	0	0	0	?	0	1	1	0	0	?	0	?	?	1	0	1	0	0	1	0	1	0	0	0	0	1	?	0	?	0	0	?	1	1	?	?	?	?	0	?	1	?	1	0	2	0	?	?	2	?	0	2	0	0	?	?	?	?	?	?	1	?	0	?	?	?	0	?	?	?	0	1	1	0	0	0	0	0	2	3	1	1	1	0	0	-	0	1	0	0	0	0	0	0	0	1	0	0	0	1	?	?	?	?	?	?	?	?	?	?	?	1	0	0	0	0	0	1	1	0	0	0	0	1	1	0	0	0	0	0	1	0	0	0	0	0	1	0	0	2	1	2	1	1	0	?	0	4	1	0	0	0	0	?	?	?	?	?	?	?	?	?	?	?	?	?	?	?	?	?	?	?	?	?	?	?	?	?	?	?	?	?	?	?	?	?	?	?	?	?	?	?	?	?	?	?	?	?	?	?	?	?	?	?	?	?	?	?	?	?	?	?	?	?	?	?	?	?	?	?	?	?	?	?	?	?	?	?	?	?	?	?	?	?	?	?	?	?	?	?	?	?	?	?	?	?	?	?	?	?	?	?	?	?	?	?	?	?	?	?	?	?	1	?	?	?	?	?	?	?	?	?	?	?	?	?	?	?	?	?	?	?	?	?	?	?	?	?	-	-	-	-	-
Lemmysuchus_obtusidens	1	3	1	0	1	0	1	0	0	0	3	0	0	0	1	0	2	0	0	?	?	?	?	2	?	?	1	1	1	0	0	-	0	1	1	0	0	0	1	0	1	0	1	0	0	0	-	0	1	1	0	?	0	1	2	0	1	1	2	1	-	0	0	0	1	[01]	0	1	?	0	0	0	0	0	0	0	?	0	1	0	0	?	0	0	-	-	-	0	0	-	-	-	-	?	0	0	?	?	0	1	?	5	0	1	0	0	?	-	0	0	-	0	?	0	-	0	?	?	?	0	0	0	0	1	0	0	0	1	[01]	0	0	?	?	?	1	1	0	1	?	?	1	2	0	0	0	?	0	2	1	0	0	0	?	?	?	?	0	?	?	-	-	?	?	?	0	?	1	3	0	1	?	?	?	0	1	?	?	?	1	0	2	1	2	1	1	1	0	?	?	?	?	?	?	?	?	1	?	1	?	?	?	?	1	1	1	0	?	0	?	0	0	0	?	0	1	1	0	0	?	0	?	?	1	?	1	?	?	?	0	1	0	0	0	0	?	?	0	?	0	0	?	1	?	?	?	?	0	0	0	1	1	1	0	2	0	1	?	2	?	?	2	0	?	?	?	?	0	1	1	1	?	0	?	?	?	0	?	?	?	0	1	1	0	[01]	0	0	0	2	4	1	1	1	0	0	-	0	1	0	0	0	0	?	?	?	1	0	0	0	1	0	0	0	0	1	0	?	1	0	0	0	1	?	0	?	?	?	1	1	0	0	0	0	1	1	0	0	0	0	0	1	0	0	0	0	0	1	0	0	2	1	2	1	1	0	0	0	4	1	0	0	0	0	?	?	?	1	1	0	0	?	2	?	0	0	0	0	?	0	1	0	0	0	?	0	-	?	?	?	?	-	?	?	?	1	0	0	1	1	?	?	?	?	?	?	1	0	0	?	?	?	?	?	0	?	?	0	0	0	0	1	0	?	?	?	?	?	?	0	2	1	0	1	0	1	0	0	0	1	0	1	0	[01]	?	?	0	1	1	0	1	0	1	?	3	1	1	0	1	1	0	0	0	1	1	1	0	0	?	?	?	?	?	1	3	1	1	0	-	0	1	0	0	0	0	0	2	0	0	1	1	?	?	?	0	?	?	?	?	-	-	-	-	-
Machimosaurus_buffetauti	1	3	1	0	1	0	0	0	0	0	3	0	0	0	1	0	2	0	0	?	?	?	?	2	?	?	1	1	1	0	0	0	0	1	1	0	0	0	1	0	1	0	0	0	0	0	-	0	1	1	0	?	0	1	2	0	1	1	2	1	-	0	0	0	0	1	0	1	0	0	0	0	0	0	0	0	?	?	?	0	0	0	0	0	-	-	-	0	0	-	-	-	-	0	0	0	0	?	0	1	0	5	0	1	0	0	0	-	0	0	-	0	0	0	-	0	0	0	0	0	0	0	0	1	1	0	0	1	0	0	0	0	0	0	?	?	0	[01]	0	-	1	2	0	0	?	?	0	2	1	0	0	0	0	0	1	0	0	?	?	-	-	0	0	?	0	?	1	3	0	1	0	?	?	0	1	?	0	?	1	0	2	1	2	1	1	?	0	1	0	?	0	?	2	?	?	1	0	?	?	?	?	1	1	1	?	0	1	0	0	0	0	0	?	?	1	1	0	0	?	0	?	?	?	?	?	?	?	?	?	1	0	0	0	0	?	?	0	?	0	0	?	1	1	?	0	0	0	0	0	1	1	1	0	2	0	1	?	2	1	0	2	0	0	?	?	?	0	1	1	?	?	0	?	?	1	0	0	0	?	0	1	[01]	0	[01]	0	0	0	3	3	1	1	-	-	-	-	0	-	0	0	-	0	0	0	0	1	0	0	0	1	0	0	0	0	1	0	0	1	0	0	0	1	0	0	0	0	?	1	1	0	0	0	0	1	1	0	0	0	0	0	1	0	0	0	0	0	[01]	0	0	2	?	?	?	?	0	0	0	4	1	0	0	0	0	[01]	1	?	?	1	0	?	?	?	?	0	?	0	0	?	?	?	?	?	?	?	0	?	?	?	?	?	?	?	?	?	?	[01]	0	?	?	?	?	?	1	?	?	?	?	?	?	?	?	?	?	?	?	?	?	?	?	?	?	?	?	?	?	?	?	?	?	?	?	?	?	?	?	?	?	?	?	?	?	?	?	?	?	?	?	?	?	?	?	?	?	?	?	?	?	?	?	?	?	?	?	?	?	?	?	?	?	?	?	?	1	3	1	?	?	-	0	1	?	0	0	0	0	2	0	?	?	?	?	?	?	?	?	?	?	?	-	-	-	-	-
Machimosaurus_mosae	1	?	?	0	2	0	0	0	0	0	2	?	?	0	?	0	2	0	0	?	?	?	?	?	?	?	1	1	1	?	0	0	0	1	1	?	0	0	1	0	1	0	0	0	0	0	-	0	?	1	0	?	0	?	2	?	1	1	2	1	-	0	0	0	0	?	?	1	0	?	0	0	0	0	0	0	?	?	?	0	0	?	0	0	-	-	-	0	0	-	-	-	-	0	0	0	0	?	0	1	0	5	0	1	0	0	0	-	0	0	-	0	0	0	-	?	?	?	?	0	0	0	0	?	?	0	0	1	0	0	0	?	0	0	?	?	?	1	?	?	1	2	0	0	?	?	?	?	1	0	0	0	0	0	1	0	0	0	0	-	-	0	0	?	?	?	?	?	0	1	0	?	?	?	1	?	0	?	1	0	2	1	2	1	1	?	?	2	?	?	?	?	?	?	?	?	?	?	?	1	?	?	?	?	?	?	?	0	0	?	?	?	?	?	1	1	0	?	?	0	?	?	?	?	?	?	?	?	?	1	0	?	?	?	?	?	0	?	0	0	?	?	?	?	0	0	0	0	0	1	1	1	0	2	0	1	?	2	?	0	?	0	?	?	?	?	?	1	1	?	?	?	?	?	1	?	?	?	?	0	1	?	0	0	0	?	0	3	2	1	1	-	-	-	-	0	-	?	?	-	0	0	?	?	2	0	0	0	?	0	0	0	0	?	0	0	1	0	0	0	1	0	0	0	?	?	1	?	?	?	?	0	1	1	0	0	0	0	0	1	0	0	0	0	0	1	0	0	?	?	?	?	?	?	?	0	4	1	0	0	0	0	?	?	?	?	?	?	?	?	?	?	?	?	?	?	0	?	1	0	0	0	?	0	?	?	?	?	?	?	?	?	?	?	?	?	1	1	?	?	?	?	?	?	?	1	?	?	?	?	?	?	?	?	?	?	?	?	?	?	?	?	?	?	?	?	?	?	?	1	0	?	0	0	0	0	0	1	0	1	0	?	?	?	?	?	?	0	1	0	1	?	3	1	1	0	?	?	?	?	?	?	?	1	?	?	?	?	?	?	?	1	3	1	?	?	?	0	1	0	0	0	0	0	2	?	?	1	?	?	?	?	?	?	?	?	?	-	-	-	-	-
Machimosaurus_hugii	?	?	?	?	?	0	0	0	0	0	2	?	?	?	?	?	?	0	?	?	?	?	?	?	?	?	?	?	?	0	0	?	?	?	?	?	?	?	?	?	?	?	?	?	?	?	?	?	?	?	?	?	0	1	2	?	1	1	?	1	-	0	?	?	0	?	?	1	?	0	?	0	0	0	0	0	?	?	?	0	0	?	?	?	?	?	?	?	?	?	?	?	?	?	0	0	?	?	0	?	?	5	0	1	?	0	?	-	?	?	-	?	?	?	-	?	?	?	?	?	?	?	?	?	?	?	0	?	1	?	?	?	?	?	?	?	?	?	?	?	?	2	0	?	?	?	?	?	1	0	0	0	?	?	?	?	?	?	?	-	-	?	?	?	?	?	?	?	?	?	0	?	?	?	1	?	?	?	?	?	?	?	2	?	1	?	?	?	?	0	?	?	2	?	?	?	?	?	?	?	?	?	1	?	?	0	1	1	?	?	?	?	?	?	?	?	?	0	?	?	?	?	?	?	?	?	?	?	0	1	0	0	0	?	?	?	0	?	0	?	?	?	?	?	?	?	?	?	?	?	?	?	?	?	?	?	?	?	?	?	?	?	?	?	?	?	?	?	1	?	?	?	?	?	?	?	?	?	?	?	?	?	?	?	?	?	?	?	?	?	1	?	?	?	?	?	?	?	?	?	?	?	?	?	?	0	0	?	?	1	?	?	?	?	?	?	?	?	?	?	?	?	0	0	?	?	1	?	?	?	?	0	1	1	0	0	0	0	0	1	0	0	0	0	0	[01]	0	0	2	1	2	1	1	?	0	?	4	1	?	0	0	1	?	?	?	?	?	?	?	?	?	?	?	?	?	?	?	?	?	?	?	?	?	?	?	?	?	?	?	?	?	?	?	?	?	?	?	?	?	?	?	?	?	?	?	?	?	?	?	?	?	?	?	?	?	?	?	?	?	?	?	?	?	?	?	?	?	?	?	?	?	?	?	?	?	?	?	?	?	?	?	?	?	?	?	?	?	?	?	?	?	?	?	?	?	?	?	?	?	?	?	?	?	?	?	?	?	?	?	?	?	1	?	?	?	?	?	0	?	?	?	?	?	?	?	?	?	?	?	?	?	?	?	?	?	?	?	-	-	-	-	-
Machimosaurus_rex	?	?	?	?	?	0	0	0	0	0	2	?	?	?	?	?	?	?	0	?	?	?	?	?	?	?	?	?	?	?	0	?	?	?	?	?	?	?	?	?	?	?	?	?	?	?	?	?	?	?	?	?	?	?	?	?	?	?	?	1	-	0	?	?	0	?	?	1	?	0	?	?	?	0	?	0	?	?	?	0	0	?	?	?	?	?	?	?	?	?	?	?	?	?	0	0	?	?	0	?	?	5	0	1	0	0	?	-	?	0	-	?	?	?	-	?	?	?	?	?	?	?	?	?	?	?	0	?	1	?	?	?	?	?	1	?	?	?	?	?	?	2	0	?	?	?	?	?	1	0	?	?	?	?	?	?	?	?	?	-	-	?	?	?	?	?	?	?	?	1	?	?	?	?	?	?	?	?	?	?	?	?	?	?	?	?	?	?	?	?	?	?	?	?	?	?	?	?	?	?	?	?	?	?	?	?	?	?	?	?	?	?	?	?	?	?	?	?	?	?	?	?	?	?	?	?	?	?	?	?	?	?	?	?	?	?	?	?	?	?	?	?	?	?	?	?	?	?	?	?	?	?	?	?	?	?	?	2	?	0	?	?	?	?	?	?	?	?	?	?	?	?	?	?	?	?	?	?	?	?	1	?	0	?	0	0	0	?	?	?	?	?	?	?	?	?	?	?	?	?	?	?	?	?	?	?	0	?	?	?	?	?	?	?	?	?	?	?	?	?	?	?	0	0	?	?	1	?	?	?	?	0	1	?	0	0	0	0	0	1	0	0	0	0	0	[01]	0	0	?	1	2	?	?	?	?	?	4	1	?	?	0	1	?	?	?	?	?	?	?	?	?	?	0	?	0	?	?	?	?	?	?	?	?	?	?	?	?	?	?	?	?	?	?	?	?	?	?	?	?	?	?	?	?	?	?	?	?	?	?	?	?	?	?	?	?	?	?	?	?	?	?	?	?	?	?	?	?	?	?	?	?	?	?	?	?	?	?	?	?	?	?	?	?	?	?	?	?	?	?	?	?	?	?	?	?	?	?	?	?	?	?	?	?	?	?	?	?	?	?	?	?	1	3	1	?	?	?	0	?	?	?	?	?	?	2	0	0	?	?	?	?	?	?	?	?	?	?	-	-	-	-	-
Pelagosaurus_typus	1	2	1	0	0	2	1	0	0	0	3	?	?	0	?	0	2	0	0	1	1	0	0	2	0	2	0	1	1	0	0	-	0	1	0	0	0	0	1	0	1	?	?	0	0	?	0	0	0	1	?	0	0	1	2	?	1	?	2	1	-	0	0	?	0	1	0	1	0	0	0	0	0	0	0	0	0	0	1	0	0	0	1	0	1	0	1	0	0	0	1	1	1	0	0	0	0	?	0	1	0	0	0	0	0	0	0	-	0	0	-	0	0	0	-	0	0	0	0	0	1	0	0	?	?	0	0	0	0	0	0	0	0	0	1	1	-	1	0	-	1	2	0	0	0	1	0	2	2	0	0	0	0	0	1	0	0	0	0	-	-	0	1	0	0	0	?	3	0	1	0	0	1	0	1	1	0	0	1	0	2	1	2	?	1	1	0	?	0	0	0	0	2	0	0	1	0	0	1	1	0	1	0	1	1	0	1	?	0	0	0	0	1	0	1	1	0	0	0	0	0	0	0	0	0	0	0	1	0	1	0	0	0	0	1	1	0	2	0	0	?	1	1	1	0	0	0	0	0	1	1	1	0	0	0	3	3	2	1	1	2	0	0	1	1	0	[01]	1	?	?	1	0	1	1	1	0	0	0	?	0	1	1	0	0	0	0	0	2	3	1	?	?	?	?	?	?	?	0	0	0	0	0	0	0	0	0	0	0	?	0	0	0	0	1	0	0	1	0	0	0	0	0	1	0	1	?	0	0	0	0	1	0	1	1	0	0	0	0	?	?	0	0	0	0	1	1	0	0	0	0	0	-	0	0	0	0	0	0	0	0	0	0	0	1	0	0	1	0	0	?	1	0	0	0	0	0	?	0	0	0	0	0	1	0	-	0	0	0	0	-	1	0	?	?	?	?	1	?	0	0	0	2	2	?	0	0	0	0	2	1	0	0	0	0	0	0	?	0	0	0	0	1	0	0	1	1	0	0	2	?	?	1	0	?	0	0	0	?	0	0	0	0	?	?	0	1	0	0	?	0	1	2	2	1	1	?	2	1	?	0	0	1	1	?	0	?	1	1	1	2	?	1	1	1	1	0	-	0	1	0	0	0	0	0	2	0	0	0	?	?	?	0	1	0	?	0	1	-	-	-	-	-
Peipehsuchus_teleorhinus	?	?	?	?	?	?	1	0	0	?	3	?	?	?	?	?	?	?	?	?	?	?	?	?	?	?	?	1	1	?	?	?	0	1	2	?	0	0	1	0	1	0	?	0	0	?	0	0	1	1	0	0	0	?	2	?	1	?	2	?	-	?	?	?	?	?	?	?	0	0	?	?	?	?	?	?	?	?	?	?	?	?	?	?	?	?	?	?	?	?	?	?	?	?	?	?	?	?	?	?	?	?	?	?	?	?	?	?	?	?	?	?	?	?	?	?	?	?	?	?	?	?	?	?	?	?	?	?	?	?	?	?	?	?	?	?	?	?	?	?	?	?	?	?	?	?	?	?	?	?	?	?	?	?	?	?	?	?	?	?	?	?	?	?	?	?	?	?	?	?	?	?	?	?	?	?	?	?	?	?	?	?	2	?	1	?	?	?	?	?	?	?	?	?	?	?	?	?	?	?	?	?	?	?	?	?	?	?	?	?	?	?	?	?	?	?	?	?	?	?	?	?	?	?	?	?	?	?	?	?	?	?	?	?	?	?	?	?	?	?	?	?	?	?	?	?	?	?	?	?	?	?	?	?	?	?	?	?	?	?	?	?	?	?	?	?	?	?	?	?	?	?	?	?	?	?	?	?	?	?	?	?	?	?	?	?	?	2	?	?	?	?	?	?	?	?	?	0	0	0	0	0	0	0	?	0	0	?	?	?	?	?	?	?	?	?	?	?	?	?	?	?	?	?	?	?	?	?	?	?	?	?	?	?	?	?	?	?	?	?	?	?	?	?	?	?	?	?	?	?	?	?	?	?	?	?	?	?	?	?	?	?	?	?	?	?	?	?	?	?	?	?	?	?	?	?	?	?	?	?	?	?	?	?	?	?	?	?	?	?	?	?	?	?	?	?	?	?	?	?	?	?	?	?	?	?	?	?	?	?	?	?	?	?	?	?	?	?	?	?	?	?	?	?	?	?	?	?	?	?	?	?	?	?	?	?	?	?	?	?	?	?	?	?	?	?	?	?	?	?	?	?	?	?	?	?	?	?	?	?	?	?	?	?	?	?	?	?	?	?	?	?	?	?	?	?	?	?	?	?	?	?	?	?	?	?	?	?	?	?	?	?	?	?	?	?	?	-	-	-	-	-
Teleidosaurus_calvadosii	1	3	1	0	?	0	1	0	0	0	3	?	?	0	?	0	2	?	?	?	?	?	?	2	?	?	?	1	1	0	0	-	0	1	2	0	0	0	1	0	1	0	?	0	0	?	0	0	1	1	0	0	0	1	2	?	1	?	2	1	-	0	0	?	0	1	0	1	0	0	0	0	0	0	0	0	0	0	0	0	0	0	1	?	1	0	1	0	0	0	1	1	1	0	0	0	0	?	0	?	0	0	0	0	0	0	0	-	0	0	-	0	0	0	-	0	1	0	0	0	0	0	0	?	?	0	0	0	0	0	0	0	0	0	1	1	-	1	?	?	1	2	0	0	0	?	0	2	2	0	0	0	1	1	1	0	0	0	0	-	-	0	?	?	?	1	?	3	0	1	1	0	1	0	1	?	0	0	1	0	2	1	2	?	1	1	0	2	0	0	0	0	2	0	0	?	?	?	1	1	?	?	0	?	?	0	1	?	0	0	0	0	1	?	1	1	0	0	?	0	?	?	0	0	?	?	0	1	0	1	0	?	0	?	1	?	0	?	0	0	0	?	1	?	0	0	0	0	0	1	1	1	0	0	0	2	2	2	1	0	2	0	0	1	1	0	0	1	?	?	1	0	1	1	?	0	0	0	?	0	1	1	0	0	0	0	0	3	2	1	?	?	?	?	?	?	?	0	0	-	0	0	0	0	2	0	0	0	0	0	0	0	0	?	0	0	1	0	0	0	?	0	?	?	?	?	0	?	?	0	1	0	?	?	0	0	0	?	?	?	?	?	0	0	1	1	0	?	?	?	?	?	?	?	?	?	?	?	?	?	?	?	?	?	?	?	?	?	0	?	?	?	?	?	?	?	?	?	?	?	?	?	?	?	?	?	?	?	?	?	?	?	?	?	?	?	?	?	?	?	?	?	?	?	?	?	?	?	?	?	?	?	?	?	?	?	?	?	?	?	?	?	?	?	?	?	?	?	?	?	?	?	?	?	?	?	?	?	?	?	?	?	?	?	?	?	?	?	?	?	?	?	?	?	?	?	?	?	?	?	?	?	?	?	?	?	?	?	?	?	?	?	?	?	?	?	?	?	?	?	?	?	?	?	?	?	?	?	?	?	?	?	?	?	?	?	?	-	-	-	-	-
Metriorhynchoid_indet_T	1	3	1	0	0	2	1	0	0	0	3	?	?	0	?	0	2	0	0	?	?	?	0	2	0	2	0	1	1	0	0	-	?	?	?	?	?	?	?	?	?	?	?	?	?	?	?	?	?	?	?	?	?	?	?	?	?	?	?	?	?	0	0	?	0	1	0	1	0	0	0	0	0	0	0	0	0	0	0	0	0	0	1	0	1	0	1	0	0	0	1	1	1	0	0	0	0	?	0	1	1	0	0	0	0	0	0	-	0	0	-	1	0	1	-	0	1	0	0	0	0	0	0	?	?	0	0	0	0	0	0	0	0	0	1	1	-	1	0	-	1	2	0	0	0	1	0	2	2	0	0	0	0	1	1	0	0	0	0	-	-	0	?	0	0	1	?	3	0	1	1	0	1	0	1	1	0	0	?	?	?	1	2	?	1	1	0	?	0	0	0	0	2	0	0	?	0	0	1	1	0	1	0	1	1	0	1	?	0	?	?	?	?	?	1	?	?	?	0	0	0	?	?	?	?	?	?	?	?	?	?	?	?	?	1	1	0	?	?	?	?	1	?	?	0	0	0	?	?	?	1	1	?	?	?	?	?	2	1	?	2	?	?	?	?	?	?	?	?	?	1	0	1	1	?	0	?	?	?	?	1	1	0	0	0	0	0	?	3	?	?	?	?	?	?	?	?	?	?	?	?	?	?	?	?	0	0	?	?	?	?	?	?	?	?	?	?	?	?	?	?	?	?	?	?	?	?	?	?	?	?	?	?	?	?	?	?	?	?	?	?	?	?	?	?	?	?	?	?	?	?	?	?	?	?	?	?	?	?	?	?	?	?	?	?	?	1	0	0	?	?	?	0	?	?	?	?	0	0	1	?	?	?	?	?	?	?	?	?	?	?	0	?	?	?	?	2	?	?	?	?	?	?	?	1	1	0	?	?	?	?	?	?	?	?	?	?	?	?	?	?	?	?	?	?	?	0	0	2	?	?	1	1	?	0	0	0	?	0	0	0	?	?	?	0	1	0	0	?	?	?	?	?	?	?	?	?	?	?	?	?	?	?	?	?	?	?	?	?	?	?	1	2	1	1	0	-	0	1	0	0	0	0	0	2	0	0	?	?	?	?	?	?	?	?	?	?	-	-	-	-	-
Magyarosuchus_fitosi 	?	?	?	?	?	?	?	?	?	?	?	?	?	?	?	?	?	?	?	?	?	?	?	?	?	?	?	?	?	?	?	?	?	?	?	?	?	?	?	?	?	?	?	?	?	?	?	?	?	?	?	?	?	?	?	?	?	?	?	?	?	?	?	?	?	?	?	?	?	?	?	?	?	?	?	?	?	?	?	?	?	?	?	?	?	?	?	?	?	?	?	?	?	?	?	?	?	?	?	?	?	?	?	?	?	?	?	?	?	?	?	?	?	?	-	?	?	?	?	?	?	?	?	?	?	?	?	?	?	?	?	?	?	?	?	?	?	?	?	?	?	?	?	?	?	?	?	?	?	?	?	?	?	?	?	?	?	?	?	?	?	?	?	?	?	?	?	?	?	?	?	?	?	?	?	?	?	?	?	?	?	?	?	?	?	?	?	?	?	?	?	?	?	?	?	?	?	?	?	?	?	?	?	?	?	?	?	?	?	?	?	?	?	?	?	?	?	?	?	?	?	?	?	?	?	?	?	?	?	?	?	?	?	?	?	?	?	?	?	?	?	?	?	?	?	?	?	?	?	?	?	?	?	?	?	?	?	?	?	?	?	?	?	?	?	?	1	?	?	?	?	?	?	?	?	?	?	?	?	?	?	?	?	?	?	?	?	?	?	?	?	?	?	?	?	?	?	?	?	?	?	?	?	?	?	?	?	?	?	0	?	?	?	?	?	?	?	?	?	?	?	?	?	?	?	?	?	?	?	?	?	?	?	?	0	0	0	0	?	?	0	0	0	0	?	1	0	0	0	0	0	-	0	?	?	?	4	0	?	?	0	0	?	?	?	?	?	?	?	?	?	?	0	?	?	?	?	?	?	1	0	0	?	?	?	1	?	?	?	?	?	?	?	?	?	?	?	?	?	?	?	2	?	?	?	?	?	?	?	?	?	?	?	?	?	?	?	?	?	?	?	?	?	?	?	?	0	0	2	?	?	1	1	?	0	0	0	?	0	?	0	0	?	?	0	?	?	?	?	0	1	?	2	?	1	?	2	1	?	?	0	1	1	?	?	?	?	?	?	?	?	1	2	1	1	?	?	?	2	0	0	0	0	0	2	0	0	?	?	?	?	?	?	?	?	?	?	-	-	-	-	-
Eoneustes_gaudryi	?	?	?	?	?	?	1	0	0	0	3	?	?	0	?	?	?	0	?	?	?	?	?	?	?	?	?	?	?	0	0	?	?	?	?	?	?	?	?	?	?	?	?	?	?	?	?	?	?	?	?	?	?	1	?	?	?	?	2	?	?	0	0	?	0	1	0	1	?	?	0	0	0	0	0	0	0	1	0	0	0	0	0	1	2	0	1	0	0	0	1	1	1	0	0	0	?	?	0	1	1	?	?	?	?	0	0	?	0	0	?	1	0	1	0	0	1	1	0	0	0	0	0	?	?	0	0	0	0	0	0	0	0	0	1	?	?	?	?	?	?	?	?	?	?	?	?	?	2	1	0	0	0	1	0	0	0	0	0	?	?	0	?	?	?	1	?	?	0	1	1	0	?	0	?	?	?	0	?	?	?	1	2	?	?	1	?	?	?	?	?	?	2	?	?	?	?	?	?	?	?	?	?	?	?	?	?	?	?	?	?	?	?	?	?	?	?	?	?	?	?	?	?	?	?	?	?	?	?	?	?	?	?	?	1	?	?	?	?	?	?	?	?	?	?	?	?	?	?	?	?	?	?	?	?	?	?	?	?	?	?	?	?	?	?	?	?	?	?	?	?	?	?	?	?	?	?	?	?	?	?	?	?	?	?	?	0	?	?	1	?	?	?	?	?	?	?	?	?	?	?	0	?	?	?	?	?	?	?	?	?	?	?	?	?	?	?	?	?	?	?	0	?	?	0	?	?	?	?	?	?	?	?	?	?	?	?	?	?	?	?	?	?	?	1	1	0	?	?	?	?	?	?	?	?	?	?	?	?	?	?	?	?	?	?	?	?	?	?	?	?	?	?	?	?	?	?	?	?	?	?	?	?	?	?	?	?	?	?	?	?	?	?	?	?	?	?	?	?	?	?	?	?	?	?	?	?	?	?	?	?	?	?	?	?	?	?	?	?	?	?	?	?	?	?	?	?	?	?	?	?	?	?	?	?	?	?	?	?	?	?	?	?	?	?	?	?	?	?	?	?	?	?	?	?	?	?	?	?	?	?	?	?	?	?	?	?	?	?	?	?	?	?	?	?	?	?	?	?	?	?	?	?	?	?	?	?	?	?	?	?	?	?	?	?	?	?	-	-	-	-	-
Chile_metriorhynchoid	?	?	?	?	?	?	?	?	?	?	?	?	?	0	?	?	?	?	?	?	?	?	?	?	?	?	?	?	?	?	?	?	?	?	?	?	?	?	?	?	?	?	?	?	?	?	?	?	?	?	?	?	?	?	?	?	?	?	?	?	?	?	?	?	?	?	?	?	?	?	?	0	0	?	?	?	?	?	?	?	0	?	?	?	?	?	?	?	?	?	?	?	?	?	0	0	?	?	0	1	?	0	0	0	?	0	1	?	0	0	?	2	0	1	?	0	1	?	?	?	?	?	?	?	?	?	0	0	?	0	0	?	0	0	?	?	?	0	?	?	?	?	?	?	?	?	?	?	[23]	1	?	?	?	?	0	0	0	0	0	?	?	0	?	?	?	?	?	?	?	?	?	?	?	?	?	?	?	?	?	?	?	?	?	?	?	?	?	?	?	?	?	?	?	?	?	?	?	?	?	?	?	?	?	?	?	?	?	?	?	?	?	?	?	?	?	?	?	?	?	?	?	?	?	?	?	?	?	?	?	?	?	?	?	?	?	?	?	?	?	?	?	?	?	?	?	?	?	?	?	?	?	?	?	?	?	?	?	?	?	?	?	?	?	?	?	?	?	?	?	?	?	?	?	?	?	?	?	?	?	?	?	?	?	?	?	?	?	?	?	?	?	?	?	?	?	?	?	?	?	?	?	0	?	?	?	?	?	?	?	?	?	?	?	?	?	?	?	?	?	?	?	?	?	?	?	?	0	?	?	?	?	?	?	?	?	?	?	?	?	?	?	?	?	?	?	?	?	?	?	?	?	?	?	?	?	?	?	?	?	?	?	?	?	?	?	?	?	?	?	?	?	?	?	?	?	?	?	?	?	?	?	?	?	?	?	?	?	?	?	?	?	?	?	?	?	?	?	?	?	?	?	?	?	?	?	?	?	?	?	?	?	?	?	?	?	?	?	?	?	?	?	?	?	?	?	?	?	?	?	?	?	?	?	?	?	?	?	?	?	?	?	?	?	?	?	?	?	?	?	?	?	?	?	?	?	?	?	?	?	?	?	?	?	?	?	?	?	?	?	?	?	?	?	?	?	?	?	?	?	?	?	?	?	?	?	?	?	?	?	?	?	?	?	?	?	?	?	-	-	-	-	-
Zoneait_nargorum	?	?	?	?	?	?	1	0	?	?	?	?	?	0	?	0	?	?	?	?	?	?	0	?	?	?	?	?	?	?	0	?	?	?	?	?	?	?	?	?	?	?	?	?	?	?	?	?	?	?	?	?	?	?	?	?	?	?	?	?	?	?	?	?	?	?	?	?	?	?	0	0	0	?	?	?	?	?	?	1	0	?	?	?	?	?	?	?	?	?	?	?	?	0	0	0	0	?	0	1	1	0	0	0	0	0	1	-	0	?	-	2	?	?	?	?	?	?	?	?	?	?	?	?	?	0	0	0	?	0	0	1	0	0	?	?	?	0	?	?	?	?	?	?	?	?	?	2	3	?	0	0	?	1	0	0	0	0	0	?	?	0	?	?	?	?	?	3	?	?	?	?	?	?	1	?	?	?	?	?	2	?	?	?	?	?	?	?	?	?	?	?	?	?	?	0	0	?	1	?	?	?	?	?	?	?	?	?	?	?	?	?	?	?	?	?	?	?	?	?	?	?	?	0	0	0	?	?	?	?	?	?	?	?	?	?	?	?	?	?	?	?	?	?	?	?	?	?	?	?	?	?	?	?	?	?	?	?	?	?	?	?	?	?	?	?	?	?	?	?	?	?	?	?	?	?	?	?	?	?	?	?	?	?	?	?	?	?	?	?	?	?	?	?	?	?	?	?	?	?	?	?	?	?	?	?	?	?	?	?	?	?	?	?	?	?	?	?	?	?	?	?	?	?	?	?	?	?	?	?	?	?	?	?	?	?	?	?	?	?	?	?	?	?	?	?	?	?	?	?	?	?	?	?	?	?	?	?	?	?	?	?	?	?	?	?	?	?	?	?	?	?	?	?	?	?	?	?	?	?	?	?	?	?	?	?	?	?	?	?	?	?	?	?	?	?	?	?	?	?	?	?	?	?	?	?	?	?	2	1	0	0	0	0	0	0	?	0	?	0	?	?	?	?	?	?	?	?	?	?	?	?	?	?	?	?	?	?	?	?	?	?	?	?	?	?	?	?	?	0	1	?	?	?	?	?	?	?	?	?	?	?	?	?	?	?	?	?	?	?	?	?	?	?	?	?	?	?	?	?	?	?	?	?	?	?	?	?	?	?	?	?	?	?	?	?	?	-	-	-	-	-
Solnhofen_Cricosaurus	?	?	?	?	?	?	?	0	0	?	2	?	?	?	?	?	?	?	?	?	?	?	?	?	?	?	1	1	1	0	0	-	0	1	3	?	0	-	3	0	1	?	?	0	-	?	0	0	3	1	-	1	0	1	2	?	1	?	?	1	-	?	1	?	?	?	?	1	0	0	0	0	0	0	0	0	1	?	?	1	0	1	0	1	2	0	1	0	0	1	1	1	1	1	?	?	?	?	?	?	?	?	?	?	?	?	?	?	?	0	?	2	?	?	?	?	?	?	?	?	?	?	?	?	?	?	?	?	?	?	?	?	?	0	1	1	?	?	?	?	?	?	?	?	?	?	?	?	3	1	0	0	0	1	0	0	0	0	0	?	?	0	1	0	0	1	?	3	0	1	1	0	1	0	1	?	2	0	?	?	?	?	?	?	?	?	?	?	?	?	?	?	?	?	?	?	?	?	?	?	?	?	?	?	?	?	?	?	?	?	?	?	?	?	?	?	?	?	?	?	?	?	?	?	?	?	?	?	?	?	?	?	?	?	?	?	?	?	?	?	?	?	?	?	?	0	0	0	0	1	0	1	0	0	0	1	3	0	-	-	2	0	0	1	1	?	?	?	?	?	1	0	1	1	?	0	?	?	?	?	1	?	?	?	?	?	1	3	3	2	?	?	?	?	?	?	?	0	?	-	0	0	?	?	1	?	?	0	?	?	0	?	?	?	?	?	1	?	?	0	?	0	1	0	1	?	0	0	0	0	1	0	0	0	0	0	0	0	?	?	0	0	0	0	1	1	0	0	0	0	0	-	0	0	0	0	0	0	0	0	0	0	?	?	?	2	1	0	2	?	?	0	0	?	?	?	0	0	0	?	0	0	?	0	2	1	1	2	1	1	?	?	?	?	?	?	2	?	1	0	1	2	2	?	?	0	?	2	2	0	1	1	1	2	1	1	?	?	?	?	1	0	1	0	?	?	?	?	2	?	?	?	0	?	?	?	?	?	?	?	?	1	?	?	?	?	2	?	?	0	0	4	5	1	1	?	?	?	?	0	?	2	0	?	1	?	2	3	1	2	2	-	-	0	0	-	-	-	-	-	-	0	-	-	-	-	-	-	?	-	0	1	1	-	-	0	1	-	-	-	-	-
Cricosaurus_bambergensis	?	?	?	?	?	?	?	0	?	?	?	?	?	?	?	?	?	?	?	?	?	?	?	?	?	?	?	?	?	?	?	-	?	?	?	?	?	?	?	?	?	?	?	?	?	0	0	0	?	?	?	?	?	1	?	?	1	?	?	?	?	?	?	?	?	?	?	?	0	0	0	0	0	?	?	?	?	?	?	?	?	?	?	?	?	?	?	?	?	?	?	?	?	?	?	?	?	?	?	?	?	?	?	?	?	?	?	?	?	?	?	?	?	?	?	?	?	?	?	?	?	?	?	?	?	?	?	?	?	?	?	?	?	?	?	?	?	?	?	?	?	?	?	?	?	?	?	?	3	?	?	?	?	?	?	?	?	?	?	?	?	?	1	0	0	?	?	?	0	?	?	?	?	?	?	?	?	?	1	0	?	?	2	?	?	?	1	?	?	?	?	?	2	?	?	?	?	?	?	?	?	?	?	?	?	?	?	?	?	?	?	?	?	?	?	?	?	?	?	?	?	?	?	?	?	?	?	?	?	?	?	?	?	?	?	?	?	?	?	?	?	?	?	?	1	0	0	0	0	1	0	1	?	0	0	1	?	0	-	-	2	0	0	1	?	?	0	1	?	?	1	0	?	?	?	?	?	?	?	?	?	?	?	?	?	?	1	3	3	1	?	?	?	?	?	?	?	0	?	-	0	0	0	0	1	0	0	0	?	?	?	?	?	?	?	?	1	?	?	0	?	0	1	0	?	?	0	0	0	0	1	0	0	0	0	0	0	0	?	?	0	0	0	0	1	1	0	0	0	0	0	-	0	0	0	0	0	0	0	0	0	0	?	?	1	2	1	0	2	?	?	0	0	?	?	?	?	?	0	?	0	0	1	0	2	1	1	2	1	0	?	?	?	?	?	?	2	?	1	0	0	2	2	?	?	?	?	?	?	0	1	1	1	2	?	?	?	1	?	0	1	0	1	0	?	?	?	0	2	?	?	1	?	?	?	?	?	?	?	?	?	?	?	?	?	?	?	?	?	?	0	4	5	1	1	?	?	?	?	?	?	2	0	?	1	?	2	2	1	2	2	-	-	0	0	-	-	-	-	-	-	0	-	-	-	-	-	-	?	-	0	1	1	-	-	0	1	-	-	-	-	-
Cricosaurus_elegans	?	?	?	?	?	2	?	0	0	0	2	?	?	0	?	?	?	?	?	?	?	?	?	?	?	?	1	1	1	0	0	-	0	1	3	?	0	-	3	0	?	?	?	0	-	?	0	0	3	1	-	1	0	1	2	?	1	?	2	1	-	0	1	?	0	1	0	1	0	0	?	0	0	0	0	?	?	?	?	1	0	?	0	1	2	0	1	?	?	?	1	?	?	?	0	0	0	?	0	1	2	0	0	0	0	1	1	-	1	0	-	2	0	1	0	0	1	0	0	0	0	0	0	?	?	0	2	0	0	?	?	1	0	0	1	1	?	?	?	?	?	?	?	1	0	?	?	2	3	?	0	0	?	1	?	?	0	0	0	1	0	0	1	?	0	1	?	?	0	1	?	0	1	0	1	?	2	?	?	?	?	?	?	?	?	?	0	?	?	?	?	0	?	?	?	?	?	?	?	?	?	?	?	?	?	?	?	?	?	?	?	?	?	?	?	?	?	?	?	?	?	?	?	?	?	?	?	?	?	?	?	?	?	?	?	?	?	?	?	?	?	?	?	?	1	0	0	?	0	1	0	1	0	0	0	1	?	0	-	-	2	0	0	1	1	0	?	1	?	?	1	0	1	1	?	0	?	?	?	?	?	?	?	?	?	?	1	3	3	2	?	?	?	?	?	?	?	0	0	-	?	?	?	?	[01]	?	?	0	?	?	?	?	?	?	?	?	?	?	?	?	?	0	1	0	1	?	0	0	0	0	1	0	0	?	0	?	0	0	?	?	0	0	0	0	1	1	0	0	0	0	0	-	0	0	0	0	0	0	0	0	0	0	?	?	?	?	?	?	?	?	?	?	?	?	?	?	?	?	?	?	?	?	?	?	?	?	?	?	?	?	?	?	?	?	?	?	?	?	?	?	?	?	?	?	?	?	?	?	?	?	?	?	?	?	?	?	?	?	?	?	?	?	?	?	?	?	?	?	?	?	?	?	?	?	?	?	?	?	?	?	?	?	?	?	?	?	?	?	?	?	?	?	?	?	?	?	?	?	?	?	?	?	?	?	?	?	?	?	?	?	?	?	?	?	?	?	?	?	?	?	?	?	?	?	?	?	?	?	?	?	?	?	?	?	?	?	?	-	-	-	-	-
Cricosaurus_suevicus	0	3	1	?	?	2	1	0	0	0	2	?	?	0	?	1	0	?	?	?	?	?	?	?	?	?	1	1	1	0	0	-	0	1	3	?	0	-	3	0	1	?	?	0	-	?	0	0	3	1	-	1	0	1	2	?	1	?	2	1	-	0	1	?	0	1	0	1	0	0	?	0	0	0	0	0	1	1	0	1	0	1	0	1	2	0	1	?	?	?	1	?	?	1	0	0	0	?	0	1	2	0	0	0	0	1	1	-	1	0	-	2	0	1	0	0	1	0	0	0	0	0	0	?	?	0	2	0	0	1	1	1	?	0	1	1	?	0	?	?	1	2	0	1	0	?	?	2	3	1	0	0	0	1	0	0	0	0	0	1	0	0	1	0	0	1	?	3	0	1	1	0	1	0	1	?	2	0	?	?	2	?	?	?	?	?	?	?	?	?	?	0	?	?	?	?	?	?	?	?	?	?	?	?	?	1	?	?	0	?	?	?	?	?	?	?	?	?	?	?	?	?	?	?	?	?	?	?	?	1	0	?	?	0	1	?	?	?	?	0	0	?	?	?	1	0	0	?	0	1	0	1	0	0	0	1	3	0	-	-	2	0	0	1	1	0	?	1	?	?	1	?	1	1	?	0	?	1	1	?	1	?	0	1	0	0	1	?	3	2	?	?	?	?	?	?	?	0	0	0	?	0	?	?	1	?	?	0	?	?	?	?	?	?	?	?	1	?	?	?	?	0	1	0	1	0	0	0	0	0	1	0	0	0	0	?	0	0	?	?	0	0	0	0	1	1	0	0	0	0	0	-	0	0	0	0	0	0	0	0	0	0	1	1	1	2	1	0	2	?	?	0	0	?	1	?	0	1	0	?	0	0	1	0	2	1	1	2	1	0	?	0	?	?	?	?	2	?	1	0	1	2	2	?	?	0	0	2	2	0	1	1	1	2	1	1	?	1	?	0	1	0	1	0	1	?	?	?	2	?	?	1	0	?	-	0	0	?	1	-	-	1	?	?	1	1	2	0	?	0	0	4	5	1	1	?	?	1	?	0	0	?	?	?	1	?	2	3	1	?	?	-	-	0	0	-	-	-	-	-	-	0	-	-	-	-	-	-	?	-	0	1	1	-	-	0	1	-	-	-	-	-
Cricosaurus_schroederi	0	3	1	0	?	?	1	0	0	0	0	?	?	3	?	1	0	0	?	?	?	?	?	2	?	?	1	1	1	0	0	-	0	1	?	?	?	?	?	?	?	?	?	?	?	?	?	?	?	?	?	?	?	?	?	?	?	?	?	?	?	0	1	?	0	1	0	1	?	0	0	0	0	0	0	0	0	?	0	1	0	1	0	1	2	0	1	0	0	1	0	1	1	1	0	0	0	?	0	1	3	?	0	0	0	1	1	-	1	0	-	2	0	1	0	0	1	0	0	0	0	0	0	?	?	0	2	0	0	1	1	1	0	0	1	1	?	0	?	?	1	2	0	1	0	1	?	2	3	1	0	0	0	1	0	0	0	0	0	1	0	0	1	?	?	1	?	3	0	1	1	0	?	0	1	?	2	0	?	?	?	?	?	?	?	?	0	?	?	?	?	?	?	0	?	?	?	?	?	?	?	?	?	1	1	1	1	?	0	?	0	0	1	?	1	1	0	0	?	0	?	?	?	?	?	?	0	?	0	1	0	?	?	?	?	?	0	?	0	0	?	?	?	1	?	?	?	0	?	?	?	?	?	?	?	?	?	0	-	-	2	?	?	1	1	0	?	?	?	?	1	?	1	?	?	?	0	?	?	0	1	?	0	1	0	0	1	?	?	1	?	?	?	?	?	?	?	?	?	?	?	0	?	?	?	?	?	?	?	?	?	?	?	?	?	?	?	?	?	?	?	0	1	0	1	?	0	?	?	?	?	0	1	1	0	0	0	0	?	?	0	0	0	0	1	1	0	0	0	0	0	-	0	0	0	0	0	0	0	0	0	0	1	1	?	?	?	0	?	?	?	?	?	?	?	?	?	?	?	?	?	?	?	?	?	?	?	?	?	?	?	0	?	?	?	?	?	?	?	?	?	?	?	?	?	?	?	?	?	?	?	?	?	?	?	?	?	?	?	?	?	?	?	?	?	?	?	?	?	?	?	?	?	?	?	?	?	?	?	?	?	?	?	?	?	?	?	?	?	?	?	?	?	?	?	?	?	?	?	?	?	?	?	?	?	?	?	?	?	?	?	?	?	?	?	?	?	?	?	?	?	?	?	?	?	?	?	?	?	?	?	?	?	?	?	?	?	-	-	-	-	-
Cricosaurus_araucanensis	0	3	1	0	0	2	1	0	0	0	0	?	?	3	?	1	0	0	0	?	1	1	0	2	0	2	1	1	1	0	0	-	0	1	3	0	0	-	3	0	1	?	?	0	-	0	0	0	3	1	-	1	0	1	2	?	1	?	2	1	-	0	1	?	0	1	[01]	1	0	0	0	0	0	0	0	0	1	1	0	1	0	1	0	1	2	0	1	0	0	1	1	1	1	1	0	0	0	?	0	1	2	4	0	0	0	1	1	-	1	0	-	2	0	1	0	0	1	0	0	0	0	0	0	?	?	0	2	1	0	1	1	1	0	0	1	1	0	0	0	?	1	2	0	1	0	1	0	2	3	1	0	0	0	1	0	0	0	0	0	1	0	0	1	0	0	1	?	3	0	1	1	0	1	0	1	1	2	0	1	?	2	1	2	?	1	1	0	0	1	-	1	0	2	0	0	?	?	?	1	1	0	2	0	1	[01]	[01]	1	?	0	0	0	0	1	0	1	1	0	0	1	0	0	1	0	0	0	0	0	1	0	1	0	0	0	0	1	1	0	2	0	0	0	1	1	1	1	0	0	0	0	1	0	1	0	0	0	2	3	0	-	-	2	0	0	1	1	1	0	1	?	?	1	0	1	1	1	0	?	1	1	0	1	1	0	1	0	0	1	3	4	1	?	?	?	?	?	?	?	0	0	-	0	0	0	0	1	0	0	0	0	0	0	0	0	1	0	0	1	0	0	?	?	0	?	0	1	0	0	0	0	0	1	0	1	1	0	0	0	0	?	?	0	0	0	0	1	1	0	0	0	0	0	-	0	0	0	0	0	0	0	0	0	0	?	?	?	2	1	0	2	?	?	?	0	?	1	?	?	0	0	0	0	?	?	?	?	?	?	?	?	?	?	0	?	?	?	?	2	?	?	?	?	2	2	0	?	?	?	2	2	0	1	1	1	2	1	1	?	1	?	0	1	0	1	0	?	1	0	0	2	?	?	1	0	?	-	0	0	?	1	-	-	1	0	0	1	?	1	0	?	0	0	4	?	1	1	?	2	?	?	0	0	2	0	?	?	?	?	?	?	?	?	-	-	0	0	-	-	-	-	-	-	0	-	-	-	-	-	-	?	-	0	1	1	-	-	0	1	-	-	-	-	-
Cricosaurus_vignaudi	?	?	?	?	?	2	1	0	0	0	0	?	?	3	?	1	0	?	?	?	?	?	?	?	?	?	?	?	?	?	?	-	?	?	?	?	?	-	3	0	?	?	?	0	-	?	?	?	3	1	-	?	?	1	?	?	?	?	2	1	-	0	1	?	0	?	0	1	?	0	?	0	0	?	0	0	?	?	0	1	0	?	?	?	?	?	?	?	0	?	?	?	?	?	0	?	0	?	0	1	2	4	0	0	0	1	1	-	1	?	-	2	0	1	0	0	1	0	0	0	0	0	0	?	?	0	2	0	0	1	1	1	?	0	1	1	?	0	?	?	?	2	0	1	0	?	?	?	3	?	0	0	0	1	?	?	?	?	?	1	0	0	1	?	?	?	?	?	?	?	1	0	1	0	?	?	?	0	?	?	?	?	?	?	?	?	?	?	?	?	?	?	?	?	?	?	?	?	?	?	?	?	?	?	?	?	?	?	0	?	?	?	?	?	?	?	?	?	?	?	?	?	?	?	?	?	?	?	?	?	?	?	?	?	1	?	?	?	?	0	?	?	?	?	?	?	?	?	?	?	?	?	0	0	0	?	3	0	-	-	2	0	?	?	?	?	?	1	?	?	1	?	1	?	?	?	?	?	?	?	?	?	?	?	?	?	1	3	2	?	?	?	?	?	?	?	?	?	?	-	?	0	?	?	?	?	0	0	?	?	?	?	?	?	?	?	?	?	?	?	?	?	1	?	1	?	0	?	?	?	?	?	?	?	?	?	?	?	?	?	?	?	?	0	?	1	?	?	?	?	?	?	?	?	?	?	?	?	?	?	?	?	1	?	?	?	?	0	?	?	?	?	?	?	?	?	?	?	?	?	?	?	?	?	?	?	?	?	?	?	?	?	?	?	?	?	?	?	?	?	?	?	?	?	?	?	?	?	?	?	?	?	?	?	?	?	?	?	?	?	?	?	?	?	?	?	?	?	?	?	?	?	?	?	?	?	?	?	?	?	?	?	?	?	?	?	?	?	?	?	?	?	?	?	?	?	?	?	?	?	?	?	?	?	?	?	?	?	?	?	?	-	-	?	?	-	-	-	?	?	?	?	?	?	-	-	-	-	?	-	0	?	?	-	-	?	?	-	-	-	-	-
Cricosaurus_lithographicus	?	?	?	?	?	2	1	0	0	0	0	?	?	3	?	1	0	0	?	?	?	?	?	?	?	2	?	1	1	?	?	-	0	1	3	?	0	-	3	0	1	?	?	0	-	?	0	0	3	1	-	1	0	1	2	?	1	?	1	1	-	0	1	?	0	1	0	1	0	0	?	?	?	0	?	?	?	?	?	1	0	?	?	?	?	?	1	?	0	?	?	?	?	?	0	?	?	0	0	1	2	0	0	0	0	?	1	-	1	0	-	2	0	1	0	0	1	0	0	0	0	?	0	?	?	0	2	1	?	1	?	1	0	0	1	1	?	0	?	?	1	2	0	1	0	?	?	2	3	?	0	0	?	1	0	?	?	0	?	1	0	0	?	?	?	1	?	?	?	1	?	?	?	?	?	?	?	?	?	?	2	1	?	?	?	?	?	?	?	?	?	?	2	0	0	?	?	?	1	1	0	2	0	1	0	?	?	?	0	?	?	?	?	?	?	?	?	?	?	?	?	1	0	0	0	0	0	?	0	1	0	?	?	0	?	?	?	2	?	0	?	?	?	?	1	?	0	?	0	1	0	1	0	0	0	1	?	0	-	-	2	0	0	1	?	0	0	1	?	?	1	?	1	1	1	0	?	?	?	?	1	1	0	1	0	?	1	3	3	1	?	?	?	?	?	?	?	0	0	-	0	0	?	?	[12]	?	?	0	?	0	?	?	?	?	?	?	?	?	?	?	?	0	1	0	1	?	0	0	0	0	?	?	?	?	0	0	0	0	?	?	0	0	0	0	1	1	0	0	0	0	0	-	0	0	0	0	4	0	0	0	0	0	?	?	?	?	?	?	?	?	?	?	?	?	?	?	?	?	0	?	?	?	?	?	?	?	?	?	?	?	?	?	?	?	?	?	2	?	?	?	?	?	?	?	?	?	?	?	2	0	1	1	1	2	1	1	?	?	?	?	1	?	?	?	?	?	?	?	2	?	?	?	?	?	?	?	0	?	1	-	-	1	?	?	1	?	1	?	?	0	0	4	5	?	1	?	?	?	?	0	?	?	?	?	?	?	?	?	1	?	?	-	-	0	0	-	-	-	-	-	-	0	-	-	-	-	-	-	?	-	0	1	1	-	-	0	?	-	-	-	-	-
Dakosaurus_lissocephalus	?	?	?	0	?	?	?	?	?	?	?	?	?	1	?	1	0	?	?	?	?	?	?	2	?	?	?	?	?	?	?	?	?	?	?	?	?	?	?	?	?	?	?	?	?	?	?	?	?	?	?	?	?	?	?	?	?	?	?	?	?	0	1	?	0	1	0	1	?	?	?	?	?	?	?	?	?	1	0	?	?	?	?	?	?	?	?	?	?	?	?	?	?	?	0	?	?	?	0	1	2	0	0	0	0	?	1	?	1	?	?	2	0	1	?	0	?	0	0	0	0	?	?	?	?	0	1	?	?	1	?	1	0	0	1	1	?	0	?	?	1	2	0	1	0	?	?	2	?	?	0	0	?	1	?	?	?	?	?	1	0	?	?	?	?	?	?	?	?	1	?	?	?	?	?	?	?	?	?	?	?	?	?	?	?	?	?	?	?	?	?	?	?	?	?	?	?	?	?	?	?	?	?	?	?	3	1	?	?	0	0	0	1	?	1	1	?	?	?	?	?	?	?	?	?	?	?	?	?	?	?	?	?	?	?	?	?	?	0	?	?	?	?	?	?	?	?	?	?	?	?	?	?	?	?	?	?	?	?	?	?	?	?	?	?	?	?	?	?	?	?	?	?	?	?	?	?	?	?	?	?	?	?	?	?	?	?	?	?	?	?	?	?	?	?	?	?	?	?	?	?	?	?	?	?	?	?	?	?	?	?	?	?	?	?	?	?	?	?	?	?	?	?	?	?	?	?	?	?	?	?	?	?	?	?	?	?	?	?	?	?	?	?	?	?	?	?	?	?	?	?	?	?	?	?	?	?	?	?	?	?	?	?	?	?	?	?	?	?	?	?	?	?	?	?	?	?	?	?	?	?	?	?	?	?	?	?	?	?	?	?	?	?	?	?	?	?	?	?	?	?	?	?	?	?	?	?	?	?	?	?	?	?	?	?	?	?	?	?	?	?	?	?	?	?	?	?	?	?	?	?	?	?	?	?	?	?	?	?	?	?	?	?	?	?	?	?	?	?	?	?	?	?	?	?	?	?	?	?	?	?	?	?	?	?	?	?	?	?	?	?	?	?	?	?	?	?	?	?	?	?	?	?	?	?	?	?	?	?	?	?	?	?	?	?	?	?	-	-	-	-	-
Cricosaurus_sp_Cuba	1	?	?	0	?	?	?	?	?	?	?	?	?	1	?	?	?	?	?	?	?	?	?	?	?	?	?	?	?	?	?	?	?	?	?	?	?	?	?	?	?	?	?	?	?	?	?	?	?	?	?	?	?	?	?	?	?	?	?	?	?	?	?	?	?	?	?	1	?	?	?	?	?	?	?	?	?	?	?	1	0	?	?	?	?	?	?	?	?	?	?	?	?	?	0	0	0	?	0	1	2	0	0	0	0	1	1	-	0	?	-	2	0	1	0	0	1	?	?	0	0	?	?	?	?	0	2	0	?	?	?	?	0	0	?	?	?	0	?	?	?	2	0	0	0	?	?	2	3	1	0	0	?	1	?	?	?	?	?	1	0	0	1	?	?	?	?	?	?	?	?	?	1	0	?	?	?	?	?	?	?	?	?	?	?	?	?	?	?	?	?	?	?	?	?	?	?	?	?	?	?	?	0	1	?	1	1	?	0	?	?	?	?	?	?	?	?	?	?	?	?	?	?	?	?	?	0	?	?	1	?	?	?	?	1	?	0	?	?	?	?	?	?	?	?	?	?	?	?	?	?	?	?	?	?	?	?	0	?	?	?	?	?	?	?	?	?	?	?	?	?	?	?	?	?	?	?	?	?	?	?	?	?	?	?	?	?	?	?	?	?	?	?	?	?	?	?	?	?	?	?	?	?	?	?	?	?	?	?	?	?	?	?	?	?	?	?	?	?	?	?	?	?	?	?	?	?	?	?	?	?	?	?	?	?	?	?	?	?	?	?	?	?	?	?	?	?	?	?	?	?	?	?	?	?	?	?	?	?	?	?	?	?	?	?	?	?	?	?	?	?	?	?	?	?	?	?	?	?	?	?	?	?	?	?	?	?	?	?	?	?	?	?	?	?	?	?	?	?	?	?	?	?	?	?	?	?	?	?	?	?	?	?	?	?	?	?	?	?	?	?	?	?	?	?	?	?	?	?	?	?	?	?	?	?	?	?	?	?	?	?	?	?	?	?	?	?	?	?	?	?	?	?	?	?	?	?	?	?	?	?	?	?	?	?	?	?	?	?	?	?	?	?	?	?	?	?	?	?	?	?	?	?	?	?	?	?	?	?	?	?	?	?	?	?	?	?	-	-	-	-	-
Rhacheosaurus_gracilis	1	3	1	0	?	2	1	0	0	0	2	?	?	?	?	?	?	?	?	?	?	?	?	2	?	?	1	?	1	0	0	-	0	1	3	?	0	-	3	0	?	?	?	0	-	?	?	0	3	1	-	1	0	1	2	?	1	?	2	1	-	0	1	?	0	1	0	1	0	0	?	0	0	0	0	0	?	1	0	1	0	1	0	1	2	0	1	0	0	1	1	1	1	1	0	0	0	?	0	0	2	0	0	0	0	1	1	-	0	0	-	2	0	1	0	0	1	0	0	0	0	0	0	?	?	0	?	0	0	1	1	1	0	0	1	1	0	0	?	?	?	2	0	0	0	?	0	2	3	1	0	0	0	1	0	0	0	0	0	1	0	0	1	0	?	1	?	?	?	1	1	0	1	0	1	?	2	0	?	?	?	?	?	?	?	?	0	?	?	?	?	0	2	?	0	?	?	?	1	?	0	2	0	?	?	1	1	?	0	0	0	0	1	?	?	?	?	0	?	?	?	1	?	0	0	0	0	?	0	1	0	?	?	?	1	?	0	?	0	?	?	?	?	1	1	0	0	0	0	1	0	1	0	0	0	?	3	0	-	-	2	0	?	1	1	0	?	1	?	?	1	?	1	1	?	0	?	1	?	?	1	1	0	1	0	0	1	3	[23]	?	?	?	?	?	?	?	?	0	0	-	?	0	?	?	?	?	?	0	?	?	?	?	?	?	?	?	?	?	?	?	?	0	0	0	1	0	0	0	0	0	?	0	1	1	0	?	0	0	?	?	0	0	0	0	1	0	-	0	-	-	0	-	0	0	0	0	0	0	0	0	0	0	1	1	1	2	1	0	2	?	?	0	0	?	1	?	?	0	0	?	0	0	1	0	2	1	1	?	?	0	?	0	?	?	?	?	2	?	1	0	0	?	?	?	?	0	0	?	2	?	1	1	1	2	1	1	?	1	?	?	1	?	1	?	?	1	0	?	?	?	?	?	?	?	?	?	0	?	1	-	-	1	?	?	?	?	?	?	?	0	0	4	5	1	1	?	?	?	?	0	0	?	?	?	1	?	2	2	1	2	2	-	-	0	0	-	-	-	-	-	-	0	-	-	-	-	-	-	?	-	0	1	1	-	-	0	?	-	-	-	-	-
Metriorhynchidae_indet_Cuba	1	?	?	?	?	?	1	0	?	?	?	?	?	?	?	?	?	?	?	?	?	?	?	?	?	?	?	?	?	?	?	?	?	?	?	?	?	?	?	?	?	?	?	?	?	?	?	?	?	?	?	?	?	?	?	?	?	?	?	?	?	?	?	?	?	?	?	?	?	?	?	0	0	?	0	?	?	?	?	?	?	?	?	?	?	?	?	?	?	?	?	?	?	?	0	0	0	?	0	1	2	0	?	?	?	1	1	-	0	0	-	?	?	?	?	?	?	?	0	?	0	?	?	?	?	?	1	0	0	?	1	?	0	0	1	?	?	0	?	?	?	?	?	0	?	?	?	?	3	1	0	0	0	1	0	0	0	0	0	1	0	0	?	?	?	?	?	?	?	1	1	0	?	0	?	?	2	0	?	?	?	?	?	?	?	?	?	?	?	?	?	?	2	?	?	?	?	?	1	?	?	?	?	?	?	0	1	?	0	?	0	0	1	?	?	?	?	0	?	?	?	?	0	0	0	0	0	?	0	1	0	?	?	?	1	?	?	?	?	?	?	?	?	?	?	?	?	?	?	?	?	?	?	?	?	?	?	0	-	-	2	?	?	1	1	0	?	?	?	?	1	?	1	1	?	?	?	1	?	?	?	?	?	?	?	?	1	?	?	?	?	?	?	?	?	?	?	?	?	?	?	?	?	?	?	?	?	?	?	?	?	?	?	?	?	?	?	?	?	?	?	?	?	?	?	?	0	?	?	?	?	?	?	?	?	?	?	?	?	?	?	?	?	?	?	?	?	?	?	?	?	?	?	?	?	?	?	?	?	?	?	?	?	?	?	?	?	?	?	?	?	?	?	?	?	?	?	?	?	?	?	?	?	?	?	?	?	?	?	?	?	?	?	?	?	?	?	?	?	?	?	?	?	?	?	?	?	?	?	?	?	?	?	?	?	?	?	?	?	?	?	?	?	?	?	?	?	?	?	?	?	?	?	?	?	?	?	?	?	?	?	?	?	?	?	?	?	?	?	?	?	?	?	?	?	?	?	?	?	?	?	?	?	?	?	?	?	?	?	?	?	?	?	?	?	?	?	?	?	?	?	?	?	?	?	?	?	?	?	?	?	?	?	?	?	?	?	-	-	-	-	-
Cricosaurus_macrospondylus	?	?	?	?	?	?	1	0	0	?	2	?	?	3	?	1	?	?	?	?	?	?	?	?	?	?	?	1	1	0	0	-	0	1	3	?	0	-	3	0	?	?	?	0	-	?	0	0	3	1	-	1	0	1	2	?	1	?	0	0	-	0	1	?	0	?	0	1	?	0	0	0	0	0	0	0	?	?	0	1	0	1	0	1	2	0	1	0	0	1	?	?	?	?	?	0	0	?	0	1	2	?	?	?	?	?	?	-	0	0	-	2	?	1	0	0	1	0	1	?	0	0	0	?	?	0	2	0	0	?	1	1	0	0	?	?	?	?	?	?	?	?	?	?	?	?	?	?	3	1	0	0	0	1	0	0	0	0	0	0	1	0	?	?	?	1	?	?	?	?	1	0	?	?	?	?	?	0	?	?	?	?	?	?	?	?	?	?	?	?	?	?	?	?	0	?	?	?	1	?	?	?	?	?	?	?	?	?	?	?	?	?	?	?	?	?	?	?	?	?	?	?	?	?	?	?	?	?	?	1	0	?	?	?	?	?	?	?	?	?	?	?	?	?	1	0	0	?	0	1	0	1	0	0	0	?	?	0	-	-	2	0	?	1	1	0	?	?	?	?	1	?	1	?	1	?	0	?	?	?	1	?	0	?	?	?	1	3	2	?	?	?	?	?	?	?	?	0	0	-	0	0	?	?	1	0	?	0	?	?	?	?	?	?	?	?	?	?	?	?	?	1	1	0	1	?	0	?	?	?	?	?	1	?	0	0	0	0	?	?	0	0	0	0	1	1	0	0	0	0	0	-	0	0	?	?	0	0	0	0	0	0	1	1	?	2	1	0	?	?	?	?	0	?	?	?	?	?	?	?	0	0	?	0	?	?	?	?	?	?	?	0	?	?	?	?	?	?	?	?	?	?	?	?	?	?	?	?	?	?	?	?	?	?	?	?	?	?	?	?	?	?	?	?	?	?	?	?	?	?	?	?	?	?	?	?	?	?	?	?	?	?	?	?	?	?	?	?	?	?	?	?	?	?	?	?	?	?	?	?	?	?	?	?	?	?	?	?	?	?	?	-	-	0	0	-	-	-	-	-	-	0	-	-	-	-	-	-	?	-	0	?	?	-	-	0	?	-	-	-	-	-
Cricosaurus_saltillensis	?	?	?	?	?	0	?	0	0	0	2	?	?	3	?	1	?	?	?	?	?	?	?	?	?	?	?	?	?	0	?	-	0	1	3	?	0	-	3	0	?	?	?	0	-	?	0	0	?	1	-	1	0	?	2	?	1	?	2	1	-	0	1	?	0	1	0	1	0	0	?	0	0	0	0	0	?	?	?	?	?	?	0	1	2	0	1	0	0	?	?	?	?	?	0	?	0	?	0	1	3	0	0	0	0	?	1	-	0	?	-	2	?	1	0	0	1	0	0	0	0	0	0	?	?	0	2	0	0	?	1	?	?	0	?	1	?	?	?	?	1	2	0	0	?	?	?	?	3	?	0	0	0	1	?	?	?	?	?	0	1	0	?	?	?	?	?	?	?	1	?	?	?	0	?	?	?	?	?	?	?	?	?	?	?	?	?	?	?	?	?	?	?	?	?	?	?	?	?	?	?	?	?	?	1	0	1	?	?	?	?	?	1	?	?	?	?	?	?	?	?	?	?	?	?	?	?	?	?	?	?	?	?	?	?	?	?	?	0	?	?	?	?	?	?	?	?	?	?	?	?	?	?	0	0	?	?	0	-	-	2	0	0	?	?	?	?	?	?	?	1	?	1	1	1	?	?	?	?	?	?	1	?	?	?	?	?	3	2	?	?	?	?	?	?	?	?	0	0	-	0	0	?	?	2	?	?	0	0	?	0	0	0	?	0	0	?	?	?	?	?	?	?	?	?	?	?	?	?	?	?	0	1	?	0	0	0	0	?	?	0	0	0	0	?	1	0	?	?	?	?	?	?	?	?	?	?	?	0	0	0	?	?	?	?	?	?	?	?	?	?	?	0	?	?	?	?	?	?	?	?	?	?	?	?	?	?	?	?	?	?	?	?	?	?	?	?	?	?	?	?	?	?	?	?	?	?	?	?	?	?	?	?	?	?	?	?	?	?	?	?	?	?	?	?	?	?	?	?	?	?	?	?	?	?	?	?	?	?	?	?	?	?	?	?	?	?	?	?	?	?	?	?	?	?	?	?	?	?	?	?	?	?	?	?	?	?	?	?	?	?	?	?	?	?	?	?	?	?	?	?	?	?	?	?	?	?	?	?	?	?	?	?	?	?	?	?	-	-	-	-	-
Metriorhynchus_palpebrosus	1	3	1	0	?	2	1	0	0	0	2	?	?	?	?	?	1	0	?	?	?	?	?	2	?	?	?	?	?	0	0	-	0	1	3	?	0	-	3	0	?	?	?	0	-	0	0	0	?	1	-	1	0	1	2	?	1	?	2	1	-	0	1	?	0	1	0	1	0	?	0	0	0	0	0	0	?	1	0	1	0	1	0	1	2	0	1	0	0	1	1	1	1	?	0	0	0	?	0	1	2	0	0	0	0	0	1	-	0	0	-	2	1	1	0	0	1	0	0	0	0	0	0	?	?	0	1	0	0	1	1	?	0	0	1	1	?	1	?	?	?	2	0	0	0	?	?	2	3	1	0	0	0	1	0	0	0	0	0	0	1	0	?	?	?	1	?	3	?	?	1	0	1	0	?	?	?	0	?	?	2	1	2	?	?	?	?	?	?	?	?	0	2	?	0	?	?	?	1	?	?	1	?	1	1	0	1	?	0	?	0	?	?	?	?	?	?	0	?	?	?	?	?	?	?	?	0	1	0	1	0	?	?	?	1	?	0	?	0	0	?	?	?	?	?	?	?	?	?	?	?	?	0	0	0	?	2	0	-	-	2	0	?	1	1	0	?	1	?	?	1	?	1	1	1	0	?	0	1	0	1	1	0	1	0	0	1	3	3	1	?	?	?	?	?	?	?	0	0	-	0	0	?	?	1	0	0	0	?	?	?	?	?	?	?	?	?	?	?	?	?	?	?	?	?	?	0	?	?	?	?	0	?	?	?	?	?	?	?	?	?	?	?	0	1	1	0	?	?	?	?	?	?	?	?	?	?	?	?	?	?	?	?	?	?	?	?	?	?	?	?	?	?	?	?	?	?	?	?	?	?	?	?	?	?	?	?	?	?	?	?	?	?	?	?	?	?	?	?	?	?	?	?	?	?	?	?	?	?	?	?	?	?	?	?	?	?	?	?	?	?	?	?	?	?	?	?	?	?	?	?	?	?	?	?	?	?	?	?	?	?	?	?	?	?	?	?	?	?	?	?	?	?	?	?	?	?	?	?	?	?	?	?	?	?	?	?	?	?	?	?	?	?	?	?	?	?	?	?	?	?	?	?	?	?	?	?	?	?	?	?	?	?	?	?	?	?	-	-	-	-	-
Maledictosuchus_nuyivijanan	?	?	?	?	?	?	?	0	0	?	2	?	?	?	?	?	?	0	?	?	?	1	?	?	?	?	?	?	1	0	0	-	?	?	?	?	?	?	?	?	?	?	?	?	?	?	?	?	?	?	?	?	?	?	?	?	?	?	?	?	-	0	1	?	0	1	0	1	?	0	?	0	0	0	0	0	1	1	0	1	0	1	0	1	2	0	1	0	0	1	0	1	1	1	?	?	?	?	?	?	?	?	?	?	?	?	?	?	?	?	?	2	?	1	?	?	1	0	0	0	0	0	0	?	?	?	?	?	?	?	?	?	?	?	?	?	?	?	?	?	?	?	?	?	?	?	?	?	?	?	?	?	?	?	?	?	?	?	?	?	?	?	?	?	0	1	?	?	0	?	?	?	?	?	?	?	?	?	?	?	?	?	2	?	1	1	0	?	0	0	1	?	2	?	?	?	?	?	?	?	?	?	?	?	?	?	?	?	?	?	?	?	?	?	?	?	?	?	?	?	?	?	?	?	?	?	?	?	?	?	?	?	?	?	?	?	?	?	?	?	?	?	?	?	?	?	?	?	?	?	?	?	?	?	?	?	?	?	?	?	?	?	?	?	?	?	?	?	?	?	?	?	?	?	?	?	?	?	?	?	?	?	?	?	?	?	?	?	?	?	?	?	?	?	?	?	?	?	?	?	?	?	?	?	?	0	0	?	?	?	?	?	?	?	?	?	?	?	?	?	?	0	1	0	1	?	0	?	?	?	?	0	1	?	0	0	0	0	?	?	0	0	0	0	1	1	0	0	0	0	0	-	0	0	0	0	4	0	0	0	0	0	?	?	?	?	?	?	?	?	?	?	?	?	?	?	?	?	?	?	?	?	?	?	?	?	?	?	?	?	?	?	?	?	?	?	?	?	?	?	?	?	?	?	?	?	?	?	?	?	?	?	?	?	?	?	?	?	?	?	?	?	?	?	?	?	?	?	?	?	?	?	?	?	?	?	?	?	?	?	?	?	?	?	?	?	?	?	?	?	?	?	?	?	?	?	?	?	?	?	?	?	?	?	?	?	?	?	?	?	?	?	?	?	?	?	?	?	?	?	?	?	?	?	?	?	?	?	?	?	?	?	?	?	?	?	?	-	-	-	-	-
Maledictosuchus_riclaensis	1	3	1	?	?	2	1	0	0	0	2	?	?	2	?	?	1	0	?	?	?	?	?	?	?	?	1	1	1	0	0	-	0	1	3	?	0	-	2	0	?	?	?	0	-	0	0	0	1	1	0	1	0	1	2	?	1	?	2	1	-	0	1	?	0	1	0	1	0	0	0	0	0	0	0	0	1	1	0	1	0	1	0	1	2	0	1	0	0	1	0	1	1	1	0	0	0	?	0	1	1	1	0	0	0	2	1	-	0	0	-	2	0	1	0	0	1	0	0	0	0	1	0	?	?	0	1	1	0	1	1	1	0	0	1	1	?	0	?	?	1	2	0	0	0	1	?	2	3	1	0	0	0	1	0	0	0	0	0	0	0	0	?	0	0	1	?	3	0	1	1	?	1	0	1	?	2	?	1	0	2	1	2	?	1	1	0	1	0	0	1	0	2	?	0	0	0	0	1	?	0	3	?	1	1	1	1	?	0	?	0	0	1	?	?	?	?	0	?	0	?	1	?	0	0	0	0	?	0	1	0	?	0	?	?	?	0	?	?	?	?	1	1	1	?	?	?	?	?	?	?	?	0	0	0	?	?	?	?	?	?	0	0	?	?	?	?	1	?	?	?	?	?	?	?	?	?	?	?	?	?	?	?	?	0	?	1	3	4	1	?	?	?	?	?	?	?	0	0	-	0	0	?	?	1	0	0	0	2	?	0	0	0	?	0	0	?	0	0	?	?	0	[01]	0	1	?	0	0	0	0	1	0	1	1	0	0	0	?	?	?	0	0	0	0	1	0	-	0	0	0	0	-	0	0	?	0	4	?	?	?	?	?	?	?	?	?	?	?	?	?	?	?	?	?	?	?	?	?	?	?	?	?	?	?	?	?	?	?	?	?	?	?	?	?	?	?	?	?	?	?	?	?	?	?	?	?	?	?	?	?	?	?	?	?	?	?	?	?	?	?	?	?	?	?	?	?	?	?	?	?	?	?	?	?	?	?	?	?	?	?	?	?	?	?	?	?	?	?	?	?	?	?	?	?	?	?	?	?	?	?	?	?	?	?	?	?	?	?	?	?	?	?	?	?	?	?	?	?	?	?	?	?	?	?	?	?	?	?	?	?	?	?	?	?	?	?	?	-	-	-	-	-
Gracilineustes_acutus	?	?	?	?	?	2	1	0	0	0	?	?	?	3	?	?	?	?	?	?	?	?	?	?	?	?	?	?	?	?	?	-	?	1	3	?	?	0	2	?	?	?	?	0	0	?	0	?	0	1	?	?	?	1	?	?	?	?	2	1	-	0	?	?	0	?	0	?	?	?	?	?	?	?	?	?	?	?	?	1	?	?	?	?	?	?	?	?	?	?	?	?	?	?	0	?	?	?	0	1	?	0	0	0	0	0	?	-	0	?	-	2	0	1	0	0	1	0	0	?	?	0	0	?	?	0	0	0	0	1	?	?	0	0	?	?	?	1	?	?	?	2	0	0	0	?	?	?	3	1	0	0	0	1	?	?	?	?	?	0	0	0	?	?	?	1	?	?	?	?	1	?	?	?	?	?	?	0	?	?	?	?	?	?	?	?	?	?	?	?	?	?	2	?	?	?	?	?	?	?	?	2	?	?	?	?	?	?	0	?	?	?	?	?	?	?	?	?	?	?	?	?	?	0	0	0	?	?	?	?	?	?	?	?	1	?	?	?	?	?	?	?	?	?	?	?	?	?	?	?	?	?	?	?	?	?	?	?	?	?	?	?	?	?	?	?	?	?	?	?	?	?	?	?	?	?	?	?	?	?	?	?	?	?	?	?	?	3	4	?	?	?	?	?	?	?	?	0	0	-	0	?	?	?	1	?	?	?	?	?	?	?	?	?	?	?	?	?	?	?	?	?	?	?	?	?	0	?	?	?	?	?	?	?	?	?	?	?	?	?	?	?	?	?	?	?	?	?	?	?	?	?	?	?	?	?	?	?	?	?	?	?	?	?	?	?	?	?	?	?	?	?	?	?	?	?	?	?	?	?	?	?	?	?	?	?	?	?	?	?	?	?	?	?	?	?	?	?	?	?	?	?	?	?	?	?	?	?	?	?	?	?	?	?	?	?	?	?	?	?	?	?	?	?	?	?	?	?	?	?	?	?	?	?	?	?	?	?	?	?	?	?	?	?	?	?	?	?	?	?	?	?	?	?	?	?	?	?	?	?	?	?	?	?	?	?	?	?	?	?	?	?	?	?	?	?	?	?	?	?	?	?	?	?	?	?	?	?	?	?	?	?	?	?	?	?	?	-	-	-	-	-
Gracilineustes_leedsi	1	3	1	0	0	2	1	0	0	0	0	?	?	3	?	1	0	0	?	?	?	?	?	2	0	2	1	1	1	0	0	-	0	1	3	?	0	0	2	0	1	0	?	0	0	0	0	0	1	1	0	?	0	1	2	?	1	?	2	1	-	0	1	?	0	1	0	1	0	0	0	0	0	0	0	0	?	1	0	1	0	1	0	1	2	0	1	0	0	1	1	1	1	1	0	0	0	?	0	1	1	0	0	0	0	0	1	-	0	0	-	2	0	1	0	0	1	0	0	0	0	0	0	?	?	0	0	0	0	1	0	1	0	0	1	1	0	1	?	?	1	2	0	0	?	?	0	?	3	1	0	0	0	1	0	0	0	0	0	0	0	0	1	0	0	1	?	3	0	1	1	0	1	0	?	?	1	0	?	?	2	1	2	?	1	1	0	[01]	0	0	1	0	2	0	0	?	?	?	1	1	0	?	0	1	1	0	1	?	0	?	0	0	1	?	1	1	0	0	?	0	?	1	?	0	0	0	0	1	0	1	0	0	0	?	1	?	0	?	0	0	?	?	1	?	1	0	0	0	0	1	0	1	0	0	0	1	3	0	-	-	2	0	0	1	1	0	0	1	?	?	1	0	0	1	1	0	0	0	1	0	1	1	0	1	0	0	1	3	4	1	?	?	?	?	?	?	?	0	0	-	0	0	?	?	0	0	1	0	0	1	0	0	0	?	0	0	1	0	0	?	?	0	1	0	1	?	0	0	0	0	1	0	1	1	0	?	0	0	?	?	0	0	0	0	1	1	0	0	0	0	0	-	0	0	0	0	4	0	0	0	0	0	1	?	0	2	1	0	?	?	?	?	0	1	1	?	?	0	0	?	0	0	0	0	1	1	1	2	1	0	1	?	?	?	?	?	2	?	?	?	?	2	2	0	2	0	0	2	?	1	0	0	1	1	1	?	?	?	?	?	?	?	?	?	?	?	?	?	2	?	?	1	0	?	-	0	0	?	?	?	?	?	0	0	1	?	?	0	?	0	0	?	4	1	1	?	2	1	?	0	0	2	0	?	1	?	2	1	1	2	2	-	-	0	0	-	-	-	-	-	-	0	-	-	-	-	-	-	?	-	0	1	1	-	-	0	?	-	-	-	-	-
Metriorhynchus_geoffroyii	?	?	?	?	?	?	1	0	0	?	?	?	?	?	?	?	?	?	?	?	?	?	?	?	?	?	1	1	1	?	0	?	0	1	3	?	0	0	2	0	1	0	?	0	0	0	0	0	1	1	0	1	0	?	2	?	1	?	2	1	-	0	?	?	?	?	?	?	0	0	?	0	0	0	0	?	?	?	?	?	?	?	?	?	?	?	?	?	?	?	?	?	?	?	?	?	?	?	?	?	?	?	?	?	?	?	?	?	?	?	?	?	?	?	?	?	?	?	?	?	?	?	?	?	?	?	?	?	?	?	?	?	?	?	?	?	?	?	?	?	?	?	?	?	?	?	?	?	?	?	?	?	?	?	?	?	?	?	?	?	?	?	?	?	?	?	?	?	?	?	?	?	?	?	?	?	?	?	?	0	?	?	2	?	?	?	?	?	?	?	?	?	?	?	?	?	?	?	?	?	?	?	?	?	?	?	?	?	?	?	?	?	?	?	?	?	0	?	?	?	?	?	?	?	?	?	?	?	?	?	?	?	?	?	?	?	?	?	?	?	?	?	?	?	?	?	?	?	?	?	?	?	?	?	?	?	?	?	?	?	?	?	?	?	?	?	?	?	?	?	?	?	?	?	?	?	?	?	?	?	?	?	?	?	?	?	1	3	?	?	?	?	?	?	?	?	?	0	0	-	0	0	0	1	?	0	0	?	?	?	?	?	?	?	?	?	?	?	?	?	?	?	?	?	?	?	?	?	?	?	?	?	?	?	?	?	?	?	?	?	?	?	?	?	?	?	?	?	?	?	?	?	?	?	?	?	?	?	?	?	?	?	?	?	?	?	?	?	?	?	?	?	?	?	?	?	?	?	?	?	?	?	?	?	?	?	?	?	?	?	?	?	?	?	?	?	?	?	?	?	?	?	?	?	?	?	?	?	?	?	?	?	?	?	?	?	?	?	?	?	?	?	?	?	?	?	?	?	?	?	?	?	?	?	?	?	?	?	?	?	?	?	?	?	?	?	?	?	?	?	?	?	?	?	?	?	?	?	?	?	?	?	?	?	?	?	?	?	?	?	?	?	?	?	?	?	?	?	?	?	?	?	?	?	?	?	?	?	?	?	?	?	?	?	?	?	?	-	-	-	-	-
Metriorhynchus_superciliosus	1	3	1	0	1	2	1	0	0	0	3	?	?	0	?	0	1	0	0	?	1	1	?	2	0	2	1	1	1	0	0	-	0	1	3	0	0	0	2	0	1	0	?	0	0	0	0	0	1	1	0	1	0	1	2	?	1	?	2	1	-	0	1	?	0	1	0	1	0	0	0	0	0	0	0	0	?	1	0	1	0	1	0	1	2	0	1	0	0	1	1	1	1	1	0	0	0	?	0	1	1	0	0	0	0	0	1	-	0	0	-	2	0	1	0	0	1	0	0	0	0	0	0	?	?	0	0	0	0	1	0	1	0	0	1	1	0	0	0	-	1	2	0	0	0	1	0	2	3	1	0	0	0	1	0	0	0	0	0	0	0	0	1	0	0	1	?	3	0	1	1	0	1	0	1	?	1	0	1	0	2	1	2	?	1	1	0	1	0	0	1	0	2	0	0	0	0	?	1	1	0	1	0	1	1	0	1	?	0	0	0	0	1	0	1	1	0	0	1	0	?	1	0	0	0	?	0	1	0	1	0	0	0	0	1	1	0	?	0	0	0	1	1	1	1	0	0	0	0	1	0	1	0	0	0	1	2	0	-	-	2	0	0	1	1	0	0	1	?	?	1	0	0	1	1	0	0	0	1	0	1	1	0	1	0	0	1	3	3	1	?	?	?	?	?	?	?	0	0	-	0	0	0	1	1	0	0	0	0	0	0	0	0	1	0	0	1	0	0	0	?	0	1	0	1	0	0	0	0	0	1	0	1	1	0	0	0	0	?	?	0	0	0	0	1	1	0	0	0	0	0	-	0	0	0	0	4	0	0	0	0	0	1	1	0	2	1	0	2	2	?	0	0	1	1	1	1	0	0	1	0	0	0	0	0	1	1	2	1	0	1	0	?	?	?	?	2	?	1	1	0	2	2	0	2	0	0	1	?	1	0	0	1	1	1	1	?	0	0	0	1	?	1	?	?	1	0	0	2	?	?	1	0	?	-	0	0	?	1	-	-	1	0	0	1	1	1	0	?	0	0	4	4	1	1	?	2	1	?	0	0	2	0	?	?	?	2	1	1	2	?	-	-	0	0	-	-	-	-	-	-	0	-	-	-	-	-	-	?	-	0	1	1	-	-	0	?	-	-	-	-	-
Metriorhynchus_casamiquelai	?	?	?	0	1	0	0	0	0	0	0	?	?	3	?	?	0	0	0	?	?	?	?	2	?	2	?	?	?	0	0	0	0	1	3	0	?	0	2	0	1	?	?	0	0	?	0	?	2	1	0	1	?	1	?	?	1	?	2	1	-	0	1	?	0	1	0	1	0	0	?	0	0	0	0	0	0	?	0	1	0	0	0	1	2	0	1	0	0	0	0	1	1	1	0	0	0	?	0	1	2	0	0	0	?	0	1	-	0	1	-	2	1	1	0	0	1	0	0	0	0	0	0	?	?	0	0	0	0	1	0	1	0	0	1	1	-	0	?	?	1	2	0	0	?	?	0	?	3	0	0	0	0	1	0	0	0	0	0	0	0	0	?	?	?	1	?	?	?	1	1	0	1	0	?	?	1	0	?	?	2	?	2	?	1	?	?	?	?	?	?	0	2	?	0	?	?	?	1	?	0	3	0	1	?	2	1	?	0	0	0	0	1	?	?	?	0	0	?	?	0	1	?	0	0	0	0	1	0	1	0	?	?	0	1	1	?	2	0	0	?	1	1	1	1	0	0	0	0	1	0	1	0	0	0	1	3	0	-	-	2	0	0	1	1	0	?	?	?	?	0	?	1	0	?	0	?	0	0	?	1	?	?	?	0	?	1	3	2	?	?	?	?	?	?	?	?	0	0	-	0	0	?	?	1	?	?	0	?	?	?	?	?	?	?	?	?	?	?	0	?	?	1	0	0	?	0	0	0	0	?	0	1	1	0	?	0	?	?	?	0	0	0	0	1	0	-	?	-	-	?	-	?	0	?	?	?	?	?	?	?	?	?	?	?	?	?	0	?	?	?	?	0	?	?	?	?	?	?	?	?	?	?	?	?	?	?	?	?	?	?	?	?	?	?	?	?	?	?	?	?	?	?	?	?	?	?	?	?	?	?	?	?	?	?	?	?	?	?	?	?	?	?	?	?	?	?	?	?	?	?	?	?	?	?	?	?	?	?	?	?	?	?	?	?	?	?	?	?	?	?	?	?	?	?	?	?	?	?	?	?	?	?	?	?	?	?	?	?	?	?	?	?	?	?	?	?	?	?	?	?	?	?	?	?	?	?	?	?	?	?	?	?	?	?	?	?	-	-	-	-	-
Metriorhynchus_westermanni	?	?	?	?	?	?	?	?	0	0	?	?	?	3	?	?	?	?	?	?	?	?	0	?	?	2	?	?	?	?	?	?	?	?	?	?	?	?	?	?	?	?	?	?	?	?	?	?	?	?	?	?	?	?	?	?	?	?	?	?	?	?	?	?	?	?	?	?	?	?	?	?	?	0	?	0	?	?	?	?	?	?	?	?	?	?	?	?	?	?	?	?	?	?	0	0	?	?	0	1	2	?	?	?	?	?	1	?	?	1	?	2	?	?	?	?	?	?	?	?	0	?	0	?	?	?	0	0	?	1	0	?	?	?	?	?	0	?	?	?	?	?	?	0	?	?	0	?	3	?	0	0	?	?	?	?	?	?	?	?	?	0	?	?	?	?	?	?	?	?	?	?	?	?	?	?	?	?	?	?	?	?	?	?	?	?	?	?	?	?	?	?	?	?	?	?	?	?	?	?	?	?	0	?	1	2	?	?	0	0	?	?	1	?	?	?	0	?	1	?	0	?	?	?	?	?	?	?	?	1	0	?	?	?	?	1	?	2	?	?	?	?	?	?	?	?	?	?	?	?	?	?	?	?	?	?	?	?	?	?	?	?	?	?	?	?	?	?	?	?	?	?	?	?	?	?	?	?	?	?	?	?	?	?	?	?	?	?	?	?	?	?	?	?	?	?	?	?	?	?	?	?	?	?	?	?	?	?	?	?	?	?	?	?	?	?	?	?	?	?	?	?	?	?	?	?	?	?	?	?	?	?	?	?	?	?	?	?	?	?	?	?	?	?	?	?	?	?	?	?	?	?	?	?	?	?	?	?	?	?	?	?	?	?	?	?	?	?	?	?	?	?	?	?	?	?	?	?	?	?	?	?	?	?	?	?	?	?	?	?	?	?	?	?	?	?	?	?	?	?	?	?	?	?	?	?	?	?	?	?	?	?	?	?	?	?	?	?	?	?	?	?	?	?	?	?	?	?	?	?	?	?	?	?	?	?	?	?	?	?	?	?	?	?	?	?	?	?	?	?	?	?	?	?	?	?	?	?	?	?	?	?	?	?	?	?	?	?	?	?	?	?	?	?	?	?	?	?	?	?	?	?	?	?	?	?	?	?	?	?	?	?	?	?	?	?	?	-	-	-	-	-
Neptunidraco_ammoniticus	?	?	?	?	?	?	0	?	?	?	?	?	?	?	?	?	?	?	?	?	?	?	?	?	?	?	?	?	?	?	?	?	?	?	?	?	?	?	?	?	?	?	?	?	?	?	?	?	?	?	?	?	?	?	?	?	?	?	?	?	?	0	?	?	?	?	?	?	?	0	?	?	?	?	?	?	?	?	?	1	0	?	?	?	?	?	?	?	?	?	?	?	?	?	0	?	?	?	0	?	2	0	0	0	?	?	?	?	?	?	?	2	?	1	0	0	?	0	0	?	?	?	?	?	?	?	1	1	?	?	?	1	0	?	1	?	?	?	?	?	?	?	?	?	?	?	?	?	3	?	?	?	0	1	?	?	?	?	?	?	?	0	?	?	?	?	?	?	?	?	?	?	?	?	?	?	?	?	?	?	?	?	?	?	?	?	?	?	?	?	?	?	?	?	?	?	?	?	?	?	?	?	?	?	?	?	?	?	?	?	?	?	?	?	?	?	?	?	?	?	?	?	?	?	?	?	?	?	?	?	?	?	?	?	?	?	?	?	?	?	?	?	?	?	?	?	?	?	?	?	?	?	0	0	0	?	?	0	-	-	2	0	?	?	?	?	?	1	?	?	?	?	?	0	?	?	?	?	?	?	1	?	0	?	?	?	1	?	2	1	?	?	?	?	?	?	?	?	?	?	?	?	?	?	?	?	?	0	?	?	?	?	?	?	?	?	?	?	?	?	?	0	1	0	0	?	0	?	?	?	?	?	1	?	0	0	?	?	?	?	?	?	?	?	[01]	?	?	?	?	?	?	?	?	?	?	?	?	?	?	?	?	?	?	?	?	?	?	0	1	?	?	?	?	?	?	?	?	?	?	?	?	?	?	?	?	?	?	?	?	?	?	?	?	?	?	?	?	?	?	?	?	?	?	?	?	?	?	?	?	?	?	?	?	?	?	?	?	?	?	?	?	?	?	?	?	?	?	?	?	?	?	?	?	?	?	?	?	?	?	?	?	?	?	?	?	?	?	?	?	?	?	?	?	?	?	?	?	?	?	?	?	?	?	?	?	?	?	?	?	?	?	?	?	0	?	?	?	?	?	?	?	?	?	?	?	?	?	?	?	?	?	?	?	?	?	?	?	-	-	-	-	-
Metriorhynchus_brachyrhynchus	1	3	1	0	[12]	0	0	0	0	0	3	?	?	0	?	0	1	0	0	?	?	?	?	2	0	2	1	1	1	0	0	0	0	1	3	0	0	0	2	0	1	0	?	0	0	0	0	0	1	1	0	1	0	1	2	?	1	?	[01]	1	-	0	1	?	0	1	0	1	0	0	0	0	0	0	0	0	?	1	0	1	0	0	0	1	2	0	1	0	0	1	1	1	1	1	0	0	0	?	0	1	1	0	0	0	0	0	1	-	0	0	-	2	1	1	0	0	1	0	0	0	0	0	0	?	?	0	1	1	0	1	0	1	0	0	1	1	0	0	?	?	1	2	0	0	0	1	0	2	3	1	0	0	0	1	0	0	0	0	0	0	0	0	?	0	0	1	?	3	0	1	1	0	1	0	1	?	1	0	1	0	2	1	2	?	1	1	0	3	0	1	0	0	2	0	0	?	0	?	1	1	0	3	0	1	1	2	1	?	0	0	0	0	1	?	1	1	0	0	?	0	?	1	?	0	0	0	0	1	0	1	0	0	0	?	1	1	0	?	0	0	?	?	1	1	1	0	0	0	0	1	0	1	0	0	0	1	1	0	-	-	2	0	0	1	1	0	0	1	?	?	1	0	0	0	1	0	0	0	1	1	1	1	0	1	0	0	1	3	2	1	?	?	?	?	?	?	?	0	0	-	0	0	0	0	2	0	0	0	0	0	0	0	0	1	0	0	1	0	0	1	?	0	[12]	0	0	?	0	0	0	0	1	0	1	1	0	0	0	0	?	?	0	0	0	0	1	1	0	0	0	1	2	1	1	0	0	0	4	0	0	0	0	0	0	1	0	2	1	0	1	2	?	0	0	1	1	1	1	0	0	1	0	0	0	0	0	1	1	2	1	0	1	0	?	?	?	?	2	?	1	0	?	?	?	?	?	?	?	?	?	?	?	?	?	?	?	?	?	?	?	?	?	?	?	?	?	1	0	0	2	?	?	1	0	?	-	0	0	?	1	-	-	1	0	0	1	1	1	0	?	0	0	?	3	1	1	?	2	1	?	0	0	2	0	?	?	?	?	?	?	?	?	-	-	0	0	-	-	-	-	-	-	0	-	-	-	-	-	-	?	-	0	1	1	-	-	0	?	-	-	-	-	-
Tyrannoneustes_lythrodectikos	1	3	1	0	?	0	0	0	0	0	3	?	?	0	?	0	1	0	?	?	?	?	?	?	0	?	1	1	1	0	0	-	0	1	3	0	0	0	2	0	1	?	?	0	0	0	?	0	?	1	1	?	?	1	?	?	1	?	1	1	-	0	?	?	0	1	?	1	0	0	0	0	0	0	0	0	?	?	?	?	?	?	?	?	?	?	?	?	?	?	?	?	?	?	0	0	0	?	0	1	1	0	0	0	0	0	1	-	0	?	-	2	0	1	1	0	1	0	0	0	0	0	0	?	?	0	1	1	0	1	?	1	0	0	1	1	0	0	?	?	1	2	0	0	0	?	0	2	3	1	0	0	?	1	?	?	?	?	?	0	0	0	?	?	0	?	?	3	0	1	1	0	?	0	?	?	?	?	1	0	2	1	2	?	1	1	0	[23]	0	1	0	0	2	0	?	?	?	?	?	?	?	?	0	1	1	2	1	?	0	?	0	0	1	?	?	?	0	0	?	0	?	?	?	?	?	?	?	?	?	?	?	?	?	?	1	1	0	?	?	0	?	?	?	?	1	1	0	0	0	1	0	1	0	0	0	1	1	0	-	-	2	0	0	2	1	0	0	?	?	?	?	?	?	?	1	0	0	0	1	?	?	1	?	?	0	?	1	3	2	2	?	?	?	?	?	?	?	0	0	-	?	0	1	0	3	0	0	0	0	0	0	0	0	?	0	0	1	0	0	1	?	1	?	?	?	?	?	0	0	0	1	0	1	1	0	0	0	0	?	?	0	0	0	0	1	1	0	0	0	1	2	1	1	0	0	0	2	0	0	0	0	0	?	?	?	?	1	0	1	?	?	?	0	1	1	?	?	?	?	?	?	?	?	?	?	?	?	?	?	?	1	?	?	?	?	?	?	?	?	?	?	2	2	0	?	?	?	?	?	1	0	0	1	1	?	?	?	?	?	?	?	?	?	?	?	?	?	?	?	?	?	?	?	?	-	0	0	?	1	-	-	1	1	1	1	1	1	0	?	0	0	?	?	1	1	?	2	1	?	0	0	2	0	?	?	?	?	?	?	?	?	-	-	0	0	-	-	-	-	-	-	0	-	-	-	-	-	-	?	-	0	1	1	-	-	0	?	-	-	-	-	-
Swiss_hastifer	?	?	?	?	?	?	?	?	?	?	2	?	?	?	?	?	?	?	?	?	?	?	?	?	?	?	1	?	1	?	?	?	0	1	3	?	0	0	2	0	1	0	?	0	0	0	0	0	1	1	1	1	0	1	2	?	1	?	[12]	1	-	?	?	?	?	?	?	?	0	?	?	?	?	?	?	?	?	?	?	?	?	?	?	?	?	?	?	?	?	?	?	?	?	?	?	?	?	?	?	?	?	?	?	?	?	?	?	?	?	?	?	?	?	?	?	?	?	?	?	?	?	?	?	?	?	?	?	?	?	?	?	?	?	?	?	?	?	?	?	?	?	?	?	?	?	?	?	?	?	?	?	?	?	?	?	?	?	?	?	?	?	?	?	?	?	?	?	?	?	?	?	?	?	?	?	?	?	?	1	1	?	?	2	?	?	?	?	?	?	?	?	?	?	?	?	?	?	?	?	?	?	?	?	?	?	?	?	?	?	?	?	?	?	?	?	?	?	?	?	?	?	?	?	?	?	?	?	?	?	?	?	?	?	?	?	?	?	?	?	?	?	?	?	?	?	?	?	?	?	?	?	?	?	?	?	?	?	?	?	?	?	?	?	?	?	?	?	?	?	?	?	?	?	?	?	?	?	?	?	?	?	?	?	?	?	?	?	3	?	?	?	?	?	?	?	?	?	0	0	-	0	0	1	0	?	1	2	?	?	?	?	?	?	?	?	?	?	?	?	?	?	?	?	?	?	?	?	?	?	?	?	?	?	?	?	?	?	?	?	?	?	?	?	?	?	?	?	?	?	?	?	?	?	?	?	?	?	?	?	?	?	?	?	?	?	?	?	?	?	?	?	?	?	?	?	?	?	?	?	?	?	?	?	?	?	?	?	?	?	?	?	?	?	?	?	?	?	?	?	?	?	?	?	?	?	?	?	?	?	?	?	?	?	?	?	?	?	?	?	?	?	?	?	?	?	?	?	?	?	?	?	?	?	?	?	?	?	?	?	?	?	?	?	?	?	?	?	?	?	?	?	?	?	?	?	?	?	?	?	?	?	?	?	?	?	?	?	?	?	?	?	?	?	?	?	?	?	?	?	?	?	?	?	?	?	?	?	?	?	?	?	?	?	?	?	?	?	-	-	-	-	-
Chouquet_hastifer	?	?	?	?	?	0	0	0	0	0	2	?	?	2	?	?	?	0	?	?	?	?	?	?	?	?	?	?	?	?	?	?	0	1	3	?	0	0	2	0	1	?	?	0	0	?	0	0	2	1	1	1	0	1	?	?	1	?	?	1	-	0	1	?	0	1	0	1	0	0	0	0	0	0	0	?	?	?	?	?	?	?	?	?	?	?	?	?	?	?	?	?	?	?	0	?	?	?	0	1	2	0	0	0	0	?	1	-	0	?	-	2	?	1	1	0	1	0	0	0	0	0	0	?	?	0	1	1	0	?	?	1	0	0	1	1	?	?	?	?	?	2	0	0	?	?	?	?	3	?	0	0	0	1	?	?	?	?	?	0	0	0	?	?	?	?	?	?	?	1	?	?	?	?	?	?	?	?	1	1	?	?	2	?	?	?	?	?	?	?	?	?	?	?	?	?	?	?	?	?	?	?	?	?	?	?	?	?	?	?	?	?	?	?	?	?	?	?	?	?	?	?	?	?	?	?	?	?	?	?	?	?	?	?	?	?	?	?	?	?	?	?	?	?	?	?	?	?	?	?	?	?	?	?	?	?	?	?	?	?	?	?	?	?	?	?	?	?	?	?	?	?	?	?	?	?	?	?	?	?	?	?	?	?	?	?	?	3	2	2	?	?	?	?	?	?	?	0	0	-	0	0	1	0	?	1	2	?	?	?	?	?	?	?	?	?	?	?	?	?	?	1	1	0	?	?	0	?	?	?	?	?	?	?	0	0	0	0	?	?	0	0	0	0	1	1	0	0	0	?	?	?	?	0	0	?	5	0	0	0	0	0	?	?	?	?	1	0	?	?	?	?	0	?	1	?	?	?	?	?	?	0	?	?	?	1	1	?	?	?	?	?	?	?	?	?	?	?	?	?	?	?	?	?	?	?	?	?	?	?	?	?	?	?	?	?	?	?	?	?	?	?	?	?	?	?	?	?	?	?	?	?	?	?	?	?	?	?	?	?	?	?	?	?	?	?	?	?	?	?	?	?	?	?	?	?	?	?	?	?	?	?	?	?	?	?	?	?	?	?	?	?	?	?	?	?	?	?	?	?	?	?	?	?	?	?	?	?	?	?	?	?	?	?	?	?	?	-	-	-	-	-
Mr_Passmores_specimen	?	?	?	0	?	0	0	0	0	0	3	?	?	2	?	?	?	?	?	?	?	?	?	?	?	?	1	?	1	?	0	?	0	1	3	?	0	0	2	0	?	0	?	0	0	?	0	?	?	1	1	1	0	1	2	?	?	?	1	1	-	0	?	?	0	1	?	1	0	0	0	0	0	0	0	?	?	?	?	?	?	?	?	?	?	?	?	?	?	?	?	?	?	?	?	?	?	?	?	?	?	?	?	?	?	?	?	-	?	?	-	2	?	1	1	?	?	?	?	0	0	0	0	?	?	?	?	?	?	?	?	?	?	?	?	?	?	?	?	?	1	2	0	0	0	?	?	2	?	?	?	?	?	?	?	?	?	?	?	0	0	?	?	?	?	?	?	?	?	?	?	?	?	?	?	?	?	?	1	1	?	?	2	?	?	?	?	?	?	?	?	?	?	?	?	?	?	?	?	?	?	?	?	1	0	?	?	?	?	?	0	0	?	?	1	1	0	?	?	?	?	?	?	?	?	?	?	?	0	0	0	?	?	?	?	?	?	?	1	0	?	?	?	?	?	1	0	?	?	?	?	?	?	0	0	0	?	0	-	-	2	0	0	2	?	?	?	?	?	?	?	0	?	?	1	0	0	?	?	?	1	?	0	?	?	?	1	?	2	2	?	?	?	?	?	?	?	0	0	?	0	0	1	0	?	1	2	0	?	?	?	?	?	?	?	?	?	?	?	?	?	1	1	0	?	?	0	?	?	?	?	?	1	?	0	0	0	?	?	?	0	0	0	0	1	1	0	0	0	1	2	1	1	?	?	0	5	0	?	?	0	0	?	?	?	?	1	?	?	?	?	?	?	?	?	?	?	?	?	?	0	0	?	0	?	?	?	?	?	?	?	?	?	?	?	?	?	?	?	?	?	?	?	?	?	?	?	?	?	?	?	?	?	?	?	?	?	?	?	?	?	?	?	?	?	?	?	?	?	?	?	?	?	?	?	?	?	?	?	?	?	?	?	?	?	?	?	?	?	?	?	?	?	?	?	?	?	?	?	?	?	?	?	?	?	?	?	?	?	?	?	-	-	?	?	-	-	-	-	-	-	0	-	-	-	-	-	-	?	-	0	1	?	-	-	?	?	-	-	-	-	-
cf_Torvoneustes_MANCH_J6459	?	?	?	?	?	?	0	0	0	?	2	?	?	2	?	?	?	?	?	?	?	?	?	?	?	?	?	?	?	?	?	?	?	?	?	?	?	?	?	?	?	?	?	?	?	?	?	?	?	?	?	?	?	?	?	?	?	?	?	1	?	0	1	?	0	1	0	1	?	0	?	0	0	0	0	0	?	?	?	?	?	?	0	1	2	0	1	0	0	1	?	?	?	?	?	?	?	?	?	?	?	?	?	?	?	?	?	?	?	?	?	?	?	?	?	?	1	0	0	0	0	0	0	?	?	?	?	?	?	?	?	?	?	?	?	?	?	?	?	?	?	?	?	?	?	?	?	?	?	?	?	?	?	?	?	?	?	?	?	0	0	?	?	?	?	?	?	?	?	?	?	?	?	?	?	?	?	?	?	?	?	?	?	?	?	?	?	?	?	?	?	?	?	?	?	?	?	?	?	?	?	?	?	?	?	?	?	?	?	?	?	?	?	?	?	?	0	?	?	?	?	?	?	?	?	?	?	?	?	?	?	?	?	?	?	?	?	?	?	?	?	?	?	?	?	?	?	?	?	?	?	?	?	?	?	?	?	?	?	?	?	?	?	?	?	?	?	?	?	?	?	?	?	?	?	?	?	?	?	?	?	?	?	?	0	?	?	?	1	?	?	?	?	?	?	?	?	?	?	?	?	?	?	?	?	?	?	?	?	?	?	?	?	?	?	?	?	?	?	?	?	?	?	?	?	?	?	?	?	?	?	?	?	?	?	?	?	?	?	?	?	?	?	?	?	?	?	?	?	?	?	?	?	?	?	?	?	?	?	?	?	?	?	?	?	?	?	?	?	?	?	?	?	?	?	?	?	?	?	?	?	?	?	?	?	?	?	?	?	?	?	?	?	?	?	?	?	?	?	?	?	?	?	?	?	?	?	?	?	?	?	?	?	?	?	?	?	?	?	?	?	?	?	?	?	?	?	?	?	?	?	?	?	?	?	?	?	?	?	?	?	?	?	?	?	?	?	?	?	?	?	?	?	?	?	?	?	?	?	?	?	?	?	?	?	?	?	?	?	?	?	?	?	?	?	?	?	?	?	?	?	?	?	?	?	?	?	?	?	?	?	?	?	?	?	?	?	-	-	-	-	-
Torvoneustes_coryphaeus	1	3	1	0	?	?	?	?	?	0	2	?	?	2	?	1	0	0	?	?	?	?	?	2	?	?	?	?	?	0	0	?	?	?	?	?	?	?	?	?	?	?	?	?	?	?	?	?	?	?	?	?	?	?	?	?	?	?	?	?	?	0	1	?	0	1	?	1	?	?	0	?	?	0	?	0	1	1	0	1	0	0	0	1	2	0	1	0	0	1	0	1	1	1	0	0	0	?	0	1	2	0	0	0	0	1	1	-	0	0	-	2	1	1	1	0	1	0	0	0	0	0	0	?	?	0	1	1	0	1	0	1	0	0	1	1	0	1	?	?	1	2	0	0	0	1	0	2	3	1	0	0	0	1	0	0	0	0	0	0	0	0	?	?	0	1	?	3	0	1	1	0	1	0	1	?	1	0	?	?	?	?	?	?	?	1	?	?	?	?	?	?	?	?	?	?	?	?	?	?	?	?	0	1	0	2	1	?	0	0	1	1	1	?	?	?	0	0	1	0	0	1	?	?	?	?	?	?	?	?	?	?	?	0	?	?	0	?	?	?	?	1	1	1	1	1	0	?	?	?	?	?	?	?	?	?	?	0	-	-	2	?	?	2	1	?	?	?	?	?	?	0	?	?	1	0	?	?	?	1	1	1	0	1	0	0	1	?	2	2	?	?	?	?	?	?	?	?	?	?	?	?	?	?	?	?	?	?	?	?	?	?	?	?	?	?	?	?	?	?	?	?	1	0	?	?	1	?	?	?	?	?	?	?	0	0	0	0	?	?	0	0	0	0	1	1	0	1	0	?	?	?	?	?	?	?	4	1	?	?	0	0	?	?	?	?	?	?	?	?	?	?	?	?	?	?	?	?	?	?	?	?	?	?	?	?	?	?	?	?	?	?	?	?	?	?	?	?	?	?	?	?	?	?	?	?	?	?	?	?	?	?	?	?	?	?	?	?	?	?	?	?	?	?	?	?	?	?	?	?	?	?	?	?	?	?	?	?	?	?	?	?	?	?	?	?	?	?	?	?	?	?	?	?	?	?	?	?	?	?	?	?	?	?	?	?	?	?	?	?	?	?	?	?	?	?	?	?	?	?	?	?	?	?	?	?	?	?	?	?	?	?	?	?	?	?	?	-	-	-	-	-
Torvoneustes_carpenteri	?	?	?	?	?	0	0	0	0	0	2	?	?	3	?	1	0	0	?	?	?	?	?	?	?	?	?	?	?	0	0	?	0	?	3	?	0	0	2	?	1	0	?	0	0	?	0	?	1	1	1	?	?	1	?	?	1	?	1	1	?	0	1	?	0	1	0	1	0	0	0	0	0	0	0	0	?	?	0	?	?	?	?	?	?	?	?	?	?	?	?	?	?	?	0	?	0	?	0	1	2	0	0	0	0	0	?	-	0	?	-	2	?	1	1	0	1	0	0	0	0	0	0	?	?	0	1	1	0	1	0	1	?	0	1	1	?	?	?	?	?	?	?	0	?	?	?	?	3	1	0	0	0	1	?	?	?	?	?	0	0	0	?	0	0	?	?	?	?	1	1	0	?	0	?	?	?	0	1	1	?	?	2	?	?	1	?	3	?	?	0	?	?	?	?	?	?	?	?	?	?	?	?	?	?	?	?	?	?	?	?	1	?	?	?	?	0	0	?	?	?	?	?	?	?	?	0	?	0	?	?	?	?	?	?	?	?	?	0	0	?	?	?	?	?	?	?	?	?	?	?	?	0	0	0	?	?	?	?	?	?	0	0	?	?	0	?	?	?	?	?	?	?	?	?	?	?	?	?	?	?	?	?	1	0	?	1	3	1	2	?	?	?	?	?	?	?	0	0	-	0	0	1	0	?	0	0	0	0	?	0	?	?	?	?	?	?	?	?	?	?	1	1	0	0	0	1	?	?	?	?	0	1	1	0	0	0	0	?	?	0	0	0	0	1	1	0	1	2	1	3	1	1	0	?	0	4	1	?	0	0	0	?	?	?	2	1	0	1	?	?	?	0	1	1	?	?	?	?	1	0	0	?	?	?	1	1	?	?	?	?	?	?	?	?	?	2	?	?	?	?	?	?	?	?	?	?	?	?	0	0	0	1	1	1	?	?	?	?	?	?	?	?	?	?	?	?	?	?	?	?	?	0	?	?	?	0	?	1	-	-	?	?	?	?	1	1	0	?	0	0	?	?	1	1	?	2	1	?	0	0	2	0	?	?	?	?	?	?	?	?	-	-	0	0	-	-	-	-	-	-	0	-	-	-	-	-	-	?	-	0	?	?	-	-	0	?	-	-	-	-	-
Torvoneustes_mexicanus	?	?	?	?	?	?	?	?	?	?	?	?	?	?	?	?	?	?	?	?	?	?	?	?	?	?	?	?	?	?	?	?	?	?	?	?	?	?	?	?	?	?	?	?	?	?	?	?	?	?	?	?	?	?	?	?	?	?	?	?	?	?	?	?	?	?	?	?	?	0	?	?	?	?	?	?	?	?	?	?	?	?	?	?	?	?	?	?	?	?	?	?	?	?	?	?	?	?	?	?	?	?	?	?	?	?	?	?	?	?	?	?	?	?	?	?	?	?	?	?	?	?	?	?	?	?	?	?	?	?	?	?	?	?	?	?	?	?	?	?	?	?	?	?	?	?	?	?	?	?	?	?	?	?	?	?	?	?	?	?	?	?	?	?	?	?	?	?	?	?	?	?	?	?	?	?	?	?	?	?	?	?	?	?	?	?	?	?	?	?	?	?	?	?	?	?	?	?	?	?	?	?	?	?	?	?	?	?	?	?	?	?	?	?	?	?	?	?	?	?	?	?	?	?	?	?	?	?	?	?	?	?	?	?	?	?	?	?	?	?	?	?	?	?	?	?	?	?	?	?	?	?	?	?	?	?	?	?	?	?	?	?	?	2	?	?	?	?	?	?	?	?	?	?	?	?	?	?	?	?	?	?	?	?	?	?	?	?	?	?	?	?	?	?	?	?	?	?	?	?	?	?	?	?	?	?	?	0	?	0	?	?	?	?	?	?	?	?	?	?	?	?	?	0	?	?	1	?	?	?	?	?	1	?	0	0	0	0	?	?	0	0	0	0	1	1	0	1	2	1	3	1	1	?	?	0	4	1	0	0	0	0	?	?	?	?	?	?	?	?	?	?	?	?	?	?	?	?	?	?	?	?	?	?	?	?	?	?	?	?	?	?	?	?	?	?	?	?	?	?	?	?	?	?	?	?	?	?	?	?	?	?	?	?	?	?	?	?	?	?	?	?	?	?	?	?	?	?	?	?	?	?	?	?	?	?	?	?	?	?	?	?	?	?	?	?	?	?	?	?	?	?	?	?	?	?	?	?	?	?	?	?	?	?	?	?	?	?	?	?	?	?	?	?	?	?	?	?	?	?	?	?	?	?	?	?	?	?	?	?	?	?	?	?	?	?	?	-	-	-	-	-
Torvoneustes_sp_SEC_K1707	?	?	?	?	?	?	?	?	?	?	?	?	?	?	?	?	?	?	?	?	?	?	?	?	?	?	?	?	?	?	?	?	?	?	?	?	?	?	?	?	?	?	?	?	?	?	?	?	?	?	?	?	?	?	?	?	?	?	?	?	?	?	?	?	?	?	?	?	?	?	?	?	?	?	?	?	?	?	?	?	?	?	?	?	?	?	?	?	?	?	?	?	?	?	?	?	?	?	?	?	?	?	?	?	?	?	?	?	?	?	?	?	?	?	?	?	?	?	?	?	?	?	?	?	?	?	?	?	?	?	?	?	?	?	?	?	?	?	?	?	?	?	?	?	?	?	?	?	?	?	?	?	?	?	?	?	?	?	?	?	?	?	?	?	?	?	?	?	?	?	?	?	?	?	?	?	?	?	?	?	?	?	?	?	?	?	?	?	?	?	?	?	?	?	?	?	?	?	?	?	?	?	?	?	?	?	?	?	?	0	1	1	1	?	?	?	0	0	?	?	?	?	?	?	?	?	?	?	?	?	?	?	?	?	?	?	?	?	?	?	?	?	?	?	?	?	?	?	?	?	?	?	?	?	?	?	?	?	?	?	?	?	?	?	?	?	?	?	?	?	?	?	?	?	?	?	?	?	?	?	?	?	?	?	?	?	?	?	?	?	?	?	?	?	?	?	?	?	?	?	?	?	?	?	?	?	?	?	?	?	?	?	?	?	?	?	?	?	?	?	?	?	?	?	?	?	?	?	?	?	?	?	?	?	?	?	?	?	?	?	?	?	?	?	?	?	?	?	?	?	?	?	?	?	?	?	?	?	?	?	?	?	?	?	?	?	?	?	?	?	?	?	?	?	?	?	?	?	?	?	?	?	?	?	?	?	?	?	?	?	?	?	?	?	?	?	?	?	?	?	?	?	?	?	?	?	?	?	?	?	?	?	?	?	?	?	?	?	?	?	?	?	?	?	?	?	?	?	?	?	?	?	?	?	?	?	?	?	?	?	?	?	?	?	?	?	?	?	?	?	?	?	?	?	?	?	?	?	?	?	?	?	?	?	?	?	?	?	?	?	?	?	?	?	?	?	?	?	?	?	?	?	?	?	?	?	?	?	?	?	?	?	?	?	?	?	?	-	-	-	-	-
Purranisaurus_potens	1	3	1	0	?	?	?	0	0	0	?	?	?	?	?	?	?	0	0	?	?	?	?	2	0	2	?	?	?	0	0	?	?	?	?	?	?	?	?	?	?	?	?	?	?	?	?	?	?	?	?	?	?	?	?	?	?	?	?	?	?	0	1	?	0	?	0	1	?	0	0	0	0	0	0	0	?	?	?	1	0	0	0	1	2	0	1	0	0	?	?	?	?	1	0	0	0	?	0	1	3	0	0	0	0	0	1	-	0	0	-	2	1	1	1	0	1	?	?	0	0	0	0	?	?	0	1	1	0	?	0	1	0	0	1	1	0	?	?	?	1	2	0	0	0	1	0	2	3	1	0	0	0	1	?	0	0	?	0	0	0	0	?	0	0	1	?	3	0	1	1	?	1	0	1	?	?	?	?	?	2	?	2	?	1	?	0	?	?	?	?	?	2	0	0	?	?	?	1	1	0	?	0	1	0	2	1	?	0	0	0	0	1	0	1	1	0	0	1	0	0	?	0	0	0	0	0	?	0	1	0	0	0	0	1	1	0	2	0	0	?	1	1	1	1	1	0	?	0	1	0	1	?	?	?	?	?	0	-	-	2	?	?	2	?	?	?	?	?	?	1	0	?	?	1	0	?	?	?	?	1	?	0	?	0	?	?	?	?	2	?	?	?	?	?	?	?	?	?	?	?	?	?	?	?	0	?	?	?	?	?	?	?	?	?	?	?	?	?	?	?	?	1	0	?	?	?	?	?	?	?	0	?	?	0	0	0	0	?	?	0	0	0	0	1	?	?	0	?	?	?	?	?	0	?	?	?	?	?	?	?	?	?	?	?	?	?	?	?	?	?	?	?	?	?	?	?	?	?	?	?	?	?	?	?	?	?	?	?	?	?	?	?	?	?	?	?	?	?	?	?	?	?	?	?	?	?	?	?	?	?	?	?	?	?	?	?	?	?	?	?	?	?	?	?	?	?	?	?	?	?	?	?	?	?	?	?	?	?	?	?	?	?	?	?	?	?	?	?	?	?	?	?	?	?	?	?	?	?	?	?	?	?	?	?	?	?	?	?	?	?	?	?	?	?	?	?	?	?	?	?	?	?	?	?	?	?	?	?	?	?	?	?	?	?	?	?	-	-	-	-	-
Ieldraan_melkshamensis	?	?	?	?	?	?	?	?	0	?	1	?	?	0	?	?	?	?	?	?	?	?	?	?	?	?	?	?	?	?	0	0	?	?	?	?	?	?	?	?	?	?	?	?	?	?	?	?	?	?	?	?	?	?	?	?	?	?	?	?	-	?	?	?	?	?	0	1	?	?	?	?	?	?	?	?	?	?	?	?	?	?	?	?	?	?	?	?	?	?	?	?	?	?	?	?	?	?	0	?	[12]	0	?	?	?	?	?	?	?	0	?	2	?	1	1	0	?	?	0	0	0	?	?	?	?	0	1	?	?	?	?	?	?	?	?	?	?	?	?	?	?	?	?	?	?	?	?	?	?	?	0	0	?	?	?	?	?	?	?	0	?	?	?	?	?	?	?	?	?	?	?	?	?	?	?	?	?	?	?	?	?	?	?	?	?	?	?	?	?	?	?	?	?	?	?	?	?	?	?	?	?	?	?	?	?	?	?	?	?	1	?	?	?	?	?	?	0	?	?	?	?	?	?	?	?	?	?	?	?	1	0	?	?	?	?	?	?	?	?	?	?	?	?	?	1	1	0	?	0	1	0	1	0	?	?	?	?	0	-	-	2	?	?	2	?	0	?	1	?	?	?	?	?	?	1	?	?	?	?	?	?	?	?	?	0	?	?	?	?	?	?	?	?	?	?	?	?	?	?	?	?	?	?	?	?	?	?	?	?	0	?	?	?	?	?	?	?	?	?	?	?	?	?	?	?	?	?	?	?	?	?	?	0	0	1	1	0	0	?	?	0	0	0	0	1	1	0	0	0	1	2	1	1	0	?	1	1	0	?	?	0	0	?	?	?	?	?	?	?	?	?	?	?	?	?	?	?	?	?	?	?	?	?	?	?	?	?	?	?	?	?	?	?	?	?	?	?	?	?	?	?	?	?	?	?	?	?	?	?	?	?	?	?	?	?	?	?	?	?	?	?	?	?	?	?	?	?	?	?	?	?	?	?	?	?	?	?	?	?	?	?	?	?	?	?	?	?	?	?	?	?	?	?	?	?	?	?	?	?	?	?	?	?	?	?	?	?	?	?	?	?	?	?	?	?	?	?	?	?	?	?	?	?	?	?	?	?	?	?	?	?	?	?	?	?	?	?	-	-	-	-	-
Geosaurus_giganteus	?	?	?	?	?	0	?	?	0	?	1	?	?	3	?	?	?	?	0	?	?	?	?	?	?	?	1	1	1	0	0	0	0	?	3	?	0	0	2	?	?	?	?	?	0	?	?	?	2	1	0	?	?	2	?	?	?	?	1	1	-	0	1	?	0	1	0	1	0	0	0	0	0	0	0	0	?	1	0	1	0	0	0	1	2	0	1	0	0	1	1	1	1	1	0	?	?	?	0	1	2	0	0	0	0	0	?	-	0	0	-	2	?	1	1	0	1	0	0	?	0	0	0	?	?	0	1	1	0	?	0	?	0	0	1	?	?	0	?	?	?	?	?	?	?	?	?	?	3	1	0	0	0	1	0	0	0	0	0	0	0	0	1	?	0	1	?	3	0	1	1	?	?	0	1	?	1	0	?	?	2	?	?	?	?	?	?	?	?	?	?	?	?	?	?	?	?	?	?	?	?	?	?	?	?	?	?	?	0	?	?	?	?	?	?	?	0	0	?	?	?	?	?	?	?	?	0	?	?	?	?	?	?	?	?	?	?	?	0	?	?	?	?	?	1	1	0	?	0	1	0	1	0	0	0	1	1	0	-	-	2	0	0	2	1	0	0	1	?	?	1	?	0	0	1	?	?	?	?	?	?	?	?	1	?	?	1	3	1	1	?	?	?	?	?	?	?	?	?	-	?	0	0	0	3	?	?	0	0	?	0	?	?	?	?	?	?	?	?	2	?	1	2	0	0	1	0	1	0	?	1	0	0	0	1	1	0	0	?	?	0	0	0	0	1	1	0	0	0	2	3	1	1	0	0	1	0	0	0	0	0	0	?	?	?	?	?	0	?	?	?	?	0	?	1	?	?	?	?	?	?	?	?	?	?	?	?	?	?	?	?	?	?	?	?	?	?	?	?	?	?	?	?	?	?	?	?	?	?	?	?	?	?	?	?	?	?	?	?	?	?	?	?	?	?	?	?	?	?	?	?	?	?	?	?	?	?	?	?	?	?	?	0	0	?	?	?	?	?	?	?	?	?	?	1	?	2	?	?	?	?	?	?	?	?	?	?	?	?	?	?	-	-	?	?	-	-	-	-	-	-	?	?	?	-	-	-	-	?	-	0	?	?	-	-	?	?	-	-	-	-	-
Geosaurus_grandis	?	3	1	0	?	0	0	0	0	0	1	?	?	3	?	?	1	?	?	?	?	?	?	?	?	?	1	1	1	0	0	0	0	1	3	?	0	0	2	0	?	0	?	?	0	?	0	0	2	1	0	?	0	1	2	?	1	?	1	1	-	0	1	?	0	1	0	1	0	0	?	?	?	0	?	?	?	?	?	?	0	?	?	?	?	?	?	?	?	?	?	?	?	?	0	?	0	?	0	1	2	0	0	0	0	0	?	-	0	0	-	2	?	1	1	0	1	0	0	0	0	0	0	?	?	0	1	1	0	?	?	1	0	0	1	?	?	0	?	?	1	2	0	0	0	?	?	2	3	?	0	0	?	1	?	?	?	?	?	0	0	0	?	?	?	?	?	?	?	1	1	?	?	0	1	?	?	?	?	?	2	?	?	?	?	?	?	?	?	?	?	?	?	?	?	?	?	?	?	?	?	?	?	?	?	?	?	?	?	?	?	?	?	?	?	1	?	?	?	?	?	?	?	?	?	?	?	1	?	?	?	?	?	?	?	?	?	?	?	?	?	?	?	?	1	1	0	0	0	1	0	1	0	0	0	?	?	0	?	?	?	0	0	?	?	?	?	1	?	?	1	?	0	?	?	?	?	?	?	?	?	?	?	1	0	?	?	3	?	?	?	?	?	?	?	?	?	0	0	-	0	0	?	?	?	?	?	0	?	?	0	0	?	?	?	?	?	?	?	?	?	1	2	0	?	?	0	0	0	0	?	0	0	0	1	1	0	0	?	?	0	0	0	0	1	1	0	0	0	2	3	1	1	0	0	1	0	0	0	0	0	0	?	?	?	?	?	?	?	?	?	?	?	?	?	?	?	?	?	?	?	?	?	?	?	?	?	?	?	?	?	?	?	?	?	?	?	?	?	?	?	?	?	?	?	?	?	?	?	?	?	?	?	?	?	?	?	?	?	?	?	?	?	?	?	?	?	?	?	?	?	?	?	?	?	?	?	?	?	?	?	?	?	?	?	?	?	?	?	?	?	?	?	?	?	?	?	?	?	?	?	?	?	?	?	?	?	?	?	?	?	?	?	?	?	-	-	-	?	?	?	?	?	?	?	?	?	?	?	-	?	?	?	-	-	?	?	-	-	-	-	-
Geosaurus_lapparenti	?	?	?	?	?	?	?	?	?	?	?	?	?	3	?	?	?	?	?	?	?	?	?	?	?	?	?	?	?	?	?	?	?	?	?	?	?	?	?	?	?	?	?	?	?	?	?	?	?	?	?	?	?	?	?	?	?	?	?	?	?	?	1	?	?	?	?	?	?	?	?	?	?	0	?	?	?	?	?	?	?	?	?	?	?	?	?	?	?	?	?	?	?	?	0	?	?	?	?	1	2	?	?	?	?	?	?	?	?	?	?	2	1	1	1	0	1	?	?	?	0	?	?	?	?	?	1	1	?	?	?	?	?	0	?	?	?	?	?	?	?	?	?	?	?	?	?	?	3	?	?	?	?	?	?	?	?	?	?	0	0	0	?	?	?	?	?	?	?	?	?	?	?	0	?	?	?	?	?	?	?	?	?	?	?	?	?	?	?	?	?	?	?	?	?	?	?	?	?	?	?	?	?	?	?	?	?	?	?	?	?	?	?	?	?	?	0	?	?	?	?	?	?	?	?	?	?	?	?	?	?	?	?	?	?	?	?	?	?	?	?	?	?	?	?	?	?	?	?	?	?	?	?	?	?	?	?	?	?	?	?	?	?	?	?	?	?	?	?	?	?	?	?	?	?	?	?	?	?	?	?	?	?	?	?	?	?	?	?	?	?	?	?	?	?	?	?	?	?	?	?	?	?	?	?	?	?	?	?	?	?	?	?	?	?	?	?	?	?	?	?	?	2	0	0	?	0	?	?	?	?	?	?	?	0	1	0	?	?	?	0	0	0	0	1	1	0	0	0	2	3	?	?	?	?	?	0	0	?	?	0	0	?	?	?	?	?	0	1	?	?	?	0	?	?	?	?	?	?	?	?	?	?	?	?	?	?	?	?	?	?	?	?	?	?	?	?	?	?	?	?	?	?	?	?	?	?	?	?	?	?	?	1	1	1	?	?	?	?	?	?	?	?	?	?	?	?	?	?	?	?	?	?	?	?	?	?	?	?	?	?	?	?	?	?	?	?	?	?	?	?	?	?	?	?	?	?	?	?	?	?	?	?	?	?	?	?	?	?	?	?	-	-	?	?	?	?	-	-	-	-	?	?	?	-	-	-	-	?	-	0	?	?	-	-	?	?	-	-	-	-	-
Suchodus_durobrivensis	1	3	1	0	?	0	0	0	0	0	2	?	?	0	?	0	1	0	?	?	?	?	?	2	?	?	1	?	?	?	0	0	0	?	3	?	0	?	2	?	?	?	?	?	?	?	?	?	?	?	0	?	?	1	?	?	1	?	1	1	?	0	?	?	0	1	0	1	0	0	?	0	0	0	0	0	?	?	?	?	?	?	?	?	?	?	?	?	0	1	1	1	1	?	0	0	0	?	0	1	1	0	0	0	0	?	2	-	0	?	-	?	?	1	?	?	?	?	?	0	0	0	0	?	?	0	1	?	?	?	?	?	?	?	?	?	0	0	?	?	1	2	0	0	0	?	0	2	3	?	?	?	?	?	?	?	?	?	?	0	0	0	?	?	?	?	?	?	?	?	?	?	?	?	?	?	?	?	?	?	?	?	2	?	1	1	0	4	0	0	0	0	2	?	?	?	?	?	?	?	?	?	0	1	1	2	1	?	?	?	0	0	1	?	1	1	0	?	?	?	?	?	0	?	0	0	?	?	0	0	0	0	0	?	?	?	?	?	1	0	?	?	?	?	1	1	1	0	0	1	0	1	0	0	0	?	1	0	-	-	2	0	0	2	1	0	0	1	?	?	?	0	?	?	1	0	0	?	?	?	1	?	0	1	0	0	1	?	1	?	?	?	?	?	?	?	?	?	?	?	?	0	0	0	3	0	1	0	0	1	0	0	0	?	0	0	0	0	0	1	?	2	1	0	?	?	0	?	?	?	?	?	0	0	0	0	0	0	?	?	0	0	0	0	1	1	1	0	0	1	2	0	1	?	0	?	3	0	?	0	0	0	?	?	?	?	?	?	?	?	?	?	?	?	?	?	?	?	?	?	?	?	?	?	?	?	?	?	?	?	?	?	?	?	?	?	?	?	?	?	?	?	?	?	?	?	?	?	?	?	?	?	?	?	?	?	?	?	?	?	?	?	?	?	?	?	?	?	?	?	?	?	?	?	?	?	?	?	?	?	?	?	?	?	?	?	?	?	?	?	?	?	?	?	?	?	?	?	?	?	?	?	?	?	?	?	?	?	?	?	?	-	-	?	?	?	?	-	-	-	-	?	?	?	-	-	-	-	?	-	0	?	?	-	-	?	?	-	-	-	-	-
Plesiosuchus_manselii	1	3	1	0	?	0	0	0	0	0	2	?	?	1	?	?	?	0	?	?	?	?	?	2	?	2	1	?	?	0	0	0	0	1	3	0	0	0	2	0	1	0	?	0	0	0	0	0	2	1	0	?	0	1	2	?	1	?	2	1	-	0	1	?	0	1	?	1	0	0	0	0	0	0	0	0	?	?	0	?	?	?	?	?	?	?	?	?	?	?	?	?	?	?	0	0	0	?	0	1	?	0	0	0	0	?	2	-	0	?	-	?	?	1	1	?	?	?	0	0	0	0	0	?	?	0	?	1	0	?	?	?	0	0	1	1	?	0	?	?	1	2	0	0	0	?	?	2	?	?	?	?	?	?	?	?	?	?	?	0	0	?	?	?	?	?	?	?	?	1	?	?	?	?	?	?	1	0	1	0	[12]	1	2	?	1	?	?	5	0	0	0	?	2	?	?	?	?	?	?	?	?	?	?	1	1	2	1	?	0	0	0	0	1	?	1	1	0	0	?	?	?	?	0	?	?	?	0	?	0	1	0	?	0	?	1	1	0	?	1	0	?	?	?	?	1	1	1	0	0	1	0	1	0	0	0	1	1	0	-	-	2	0	0	2	1	0	0	1	?	?	1	0	0	0	1	0	0	0	1	1	1	1	0	1	0	0	1	3	1	1	?	?	?	?	?	?	?	?	?	-	0	0	0	0	3	0	1	0	0	1	0	0	0	1	0	0	0	0	0	2	?	2	1	0	0	?	0	0	?	?	?	0	0	0	0	0	0	0	?	?	0	0	0	0	1	1	1	0	0	2	3	0	1	0	0	?	3	0	0	0	0	0	?	?	?	?	?	?	?	?	?	?	?	?	?	?	?	?	?	1	?	?	?	?	?	?	?	?	?	?	?	?	?	?	?	?	?	?	?	?	?	?	?	?	?	?	?	?	?	0	?	?	?	?	?	?	?	?	?	?	?	?	?	?	?	?	?	?	?	?	?	?	?	?	?	?	?	?	?	?	?	?	?	?	?	?	?	?	?	?	?	?	?	?	1	?	2	?	?	?	?	?	?	?	?	?	?	?	?	?	?	-	-	?	?	?	?	-	-	-	-	?	?	?	-	-	-	-	?	-	0	?	?	-	-	?	?	-	-	-	-	-
Dakosaurus_andiniensis	0	3	1	0	?	0	2	1	0	0	0	?	?	3	?	1	?	0	0	?	1	?	?	?	?	?	1	1	1	0	0	0	0	1	3	0	0	0	3	0	?	?	?	?	?	?	0	0	2	1	0	?	0	1	2	?	1	?	1	1	-	0	1	?	0	?	0	1	0	0	0	0	0	0	0	1	1	1	0	1	0	0	0	1	2	0	1	0	0	1	1	1	1	1	0	0	0	?	0	1	3	0	0	0	0	0	2	-	0	0	-	2	1	1	2	0	1	0	0	0	0	0	0	?	?	0	2	1	0	?	0	1	0	0	1	1	?	0	?	?	1	1	0	0	0	?	?	2	3	1	0	0	0	1	0	0	0	0	0	0	0	0	1	?	1	1	?	3	0	1	1	0	1	0	1	?	1	0	?	?	?	?	2	?	?	?	0	?	?	?	?	?	2	?	?	?	?	?	1	1	?	?	?	1	1	2	1	?	0	?	0	0	1	?	1	1	0	0	1	0	0	?	?	?	?	?	0	?	0	0	0	?	?	?	1	?	0	2	0	0	?	1	1	1	1	1	0	0	0	1	0	1	0	0	0	1	0	0	-	-	2	1	1	2	1	1	0	?	?	?	1	0	0	?	1	0	?	?	?	?	?	?	?	1	0	0	1	3	0	1	?	?	?	?	?	?	?	0	0	-	0	0	?	?	3	?	1	0	?	?	?	?	?	?	?	?	?	?	?	?	?	2	1	0	0	1	0	0	0	?	1	0	0	0	0	0	0	0	?	?	0	0	0	?	1	1	2	0	0	2	3	1	2	0	0	0	0	0	0	0	0	0	?	?	?	?	?	?	?	?	?	?	?	?	?	?	?	?	?	?	?	?	?	?	?	?	?	?	?	?	?	?	?	?	?	?	?	?	?	?	?	?	?	?	?	?	?	?	?	?	?	?	?	?	?	?	?	?	?	?	?	?	?	?	?	?	?	?	?	?	?	?	?	?	?	?	?	?	?	?	?	?	?	?	?	?	?	?	?	?	?	?	?	?	?	?	?	?	?	?	?	?	?	?	?	?	?	?	?	?	?	?	?	?	?	-	-	-	?	?	?	?	?	?	?	?	?	?	?	-	?	?	?	-	-	?	?	-	-	-	-	-
Dakosaurus_maximus	?	3	1	?	?	0	0	1	0	0	3	?	?	1	?	1	?	0	?	?	?	?	?	?	?	?	1	1	1	0	0	0	0	1	3	?	0	0	3	0	1	0	?	?	?	?	0	0	2	1	0	?	0	1	2	?	1	?	1	1	-	0	1	?	0	1	?	1	0	0	0	0	0	0	0	1	?	?	0	1	0	0	?	?	?	?	?	?	?	?	?	?	?	?	0	0	0	?	0	1	3	0	0	0	0	0	2	-	0	?	-	2	1	1	2	1	1	?	0	?	0	0	0	?	?	0	1	1	0	1	?	1	0	0	1	1	?	0	?	?	?	2	0	0	?	?	?	?	3	?	0	0	0	1	?	?	?	?	?	0	0	0	?	?	?	?	?	?	?	1	?	?	?	?	?	?	1	0	?	?	?	?	2	?	?	?	?	?	?	?	?	?	2	?	?	?	?	?	?	?	?	?	?	?	?	2	1	?	0	?	?	?	1	?	?	?	0	?	?	?	?	?	?	?	?	?	?	?	?	?	?	?	?	?	1	?	?	?	0	?	?	?	?	?	1	1	0	?	0	1	0	1	0	0	0	?	1	0	-	-	2	1	1	2	1	1	0	1	?	?	1	?	0	0	1	0	0	?	?	1	1	?	0	1	0	0	1	3	1	1	?	?	?	?	?	?	?	0	0	-	0	0	0	0	3	0	1	0	2	1	1	0	0	?	0	0	0	0	0	3	?	2	1	0	0	1	0	0	0	?	1	0	0	0	0	0	0	0	?	?	0	0	0	1	1	1	2	0	0	2	3	1	2	0	0	?	0	0	0	0	0	0	?	?	?	2	1	0	1	?	?	?	0	1	1	?	?	0	?	1	?	?	?	?	0	?	?	?	?	0	?	?	?	?	?	?	2	?	1	0	0	2	2	?	2	?	?	1	?	?	0	0	1	1	1	?	?	?	?	?	?	0	1	0	?	?	?	?	?	?	?	?	?	?	?	?	?	?	?	?	?	?	?	?	?	1	1	?	?	0	0	?	?	?	1	?	2	?	?	0	0	?	?	?	?	?	?	?	?	?	?	-	-	0	0	?	?	?	-	-	-	0	-	-	-	-	-	-	?	?	0	1	1	?	?	?	?	-	-	-	-	-
Mr_Leeds_dakosaur	1	3	1	0	?	0	0	1	0	0	3	?	?	0	?	0	1	0	?	?	?	?	?	2	0	?	1	1	1	0	0	0	0	1	3	?	0	0	?	?	?	0	?	0	0	?	0	0	2	1	0	?	0	?	2	?	1	?	1	1	-	0	1	?	0	1	0	1	0	0	?	0	0	0	0	1	?	1	?	1	0	?	0	1	2	0	1	1	0	1	1	1	1	?	0	0	0	?	0	1	1	0	0	0	0	0	2	-	0	0	-	2	1	1	1	1	1	0	0	0	0	0	0	?	?	0	1	1	0	1	0	1	0	0	1	1	?	0	?	?	1	2	0	0	0	?	?	2	3	1	0	0	?	1	?	0	0	?	0	0	0	0	?	0	0	?	?	?	0	1	?	?	?	0	?	?	?	?	?	?	?	?	2	?	?	?	?	?	?	?	?	?	?	?	?	?	?	?	?	?	?	?	?	1	1	2	1	?	0	?	0	0	1	?	1	1	0	?	?	0	?	?	?	?	?	?	?	?	0	1	0	0	0	?	?	?	0	?	0	0	?	?	?	?	1	1	0	0	0	1	0	1	0	0	0	?	?	0	-	-	2	0	?	2	1	0	0	?	?	?	1	0	?	?	1	?	?	?	?	?	1	1	0	1	0	0	1	3	1	1	?	?	?	?	?	?	?	0	0	-	0	0	0	0	3	0	1	0	?	?	?	?	?	?	?	?	?	?	?	?	?	2	1	0	0	?	0	0	0	0	1	0	0	0	0	0	0	0	?	?	0	0	0	1	1	1	1	0	0	1	2	1	1	0	0	0	3	0	0	0	0	0	?	?	?	?	?	?	?	?	?	?	?	?	?	?	?	?	0	1	0	0	?	0	?	?	?	?	?	?	?	?	?	?	?	?	2	?	?	?	?	?	?	?	?	?	?	?	2	0	0	0	1	1	?	1	?	0	?	?	1	0	1	0	?	?	?	?	?	?	?	?	?	?	?	?	0	?	1	-	-	1	0	0	1	?	?	?	?	?	?	4	?	?	1	?	?	?	?	?	?	?	?	?	?	?	?	?	?	?	?	-	-	0	?	-	-	-	-	-	-	0	-	-	-	-	-	-	?	-	0	?	?	-	-	0	?	-	-	-	-	-
Vaches_Noire_dakosaur	?	?	?	?	?	?	?	1	0	0	3	?	?	0	?	?	?	?	?	?	?	?	?	?	?	?	?	?	?	0	0	?	?	?	?	?	?	?	?	?	?	?	?	?	?	?	?	?	?	?	?	?	?	?	?	?	?	?	?	?	?	0	1	?	0	1	0	1	?	0	?	0	0	0	0	1	?	1	0	1	0	0	?	?	?	?	?	?	?	?	?	?	?	1	?	?	?	?	?	1	?	?	0	?	?	?	?	?	?	?	?	2	?	1	1	1	1	0	0	0	0	0	0	?	?	?	1	?	0	?	?	?	?	?	?	?	?	?	?	?	?	?	?	?	?	?	?	?	3	?	0	0	0	?	?	0	0	?	0	?	?	?	?	0	1	1	?	?	0	1	?	?	?	?	?	?	?	?	?	?	?	?	?	?	?	?	?	?	?	?	?	?	?	?	?	?	?	?	?	?	?	?	?	?	?	?	?	?	?	?	?	?	?	?	?	?	0	?	?	?	?	?	?	?	?	?	?	?	?	?	?	?	?	?	?	?	?	?	?	?	?	?	?	?	?	?	?	?	?	?	?	?	?	?	?	?	?	?	?	?	?	?	?	?	?	?	?	?	?	?	?	?	?	?	?	?	?	?	?	?	?	?	?	?	?	?	?	?	?	1	?	?	?	?	?	?	?	?	?	?	?	?	?	?	?	?	?	?	?	?	?	?	?	?	?	?	?	?	?	?	?	?	?	?	?	?	?	?	?	?	?	?	?	?	?	?	?	?	?	?	?	?	?	?	?	?	?	?	?	?	?	?	?	?	?	?	?	?	?	?	?	?	?	?	?	?	?	?	?	?	?	?	?	?	?	?	?	?	?	?	?	?	?	?	?	?	?	?	?	?	?	?	?	?	?	?	?	?	?	?	?	?	?	?	?	?	?	?	?	?	?	?	?	?	?	?	?	?	?	?	?	?	?	?	?	?	?	?	?	?	?	?	?	?	?	?	?	?	?	?	?	?	?	?	?	?	?	?	?	?	?	?	?	?	?	?	?	?	?	?	?	?	?	?	?	?	?	?	?	?	?	?	?	?	?	?	?	?	?	?	?	?	?	?	?	?	?	?	?	?	?	?	?	?	?	?	?	-	-	-	-	-
;

ccode+ 7 26 39 47 49 59 62 71 85 101 107 112 178 179 181 183 193 203 224 241 242 250 256 257 282 301 309 359 385 388 397 408 409 410 414 447 450 452 453 457 467 468 470 471 482;

outgroup Postosuchus_kirkpatricki;

proc/;
